# Supplementary material for: Mapping of Bancroftian Filariasis in Cameroon: Prospects for Elimination
Source: PLoS Negl Trop Dis. 2015 Sep 9;9(9):e0004001. doi: 10.1371/journal.pntd.0004001 (PMC4564182; doi:10.1371/journal.pntd.0004001)
Supplement: S1 Dataset — (XLS) [file pntd.0004001.s002.xls]

## Sheet: ICT Survey Data
ID	Region	Health_District	Health_Centre	Village	Community	Age	Age_Group	Sex	Sex_Code	ICT	ICT_Prev	Elephantiasis	Elephantiasis_Prev	Hydrocele	Hydrocele_Prev
ICT_1	Adamawa	Ngaoundéré urbain	Mbamyanga	Mbamyanga Hamadjamgui	Mbamyanga III	60	5	M	1	Negative	0	No	0	No	0
ICT_2	Adamawa	Ngaoundéré urbain	Mbamyanga	Mbamyanga Hamadjamgui	Mbamyanga III	37	3	M	1	Negative	0	No	0	No	0
ICT_3	Adamawa	Ngaoundéré urbain	Mbamyanga	Mbamyanga Hamadjamgui	Mbamyanga III	30	2	M	1	Negative	0	No	0	No	0
ICT_4	Adamawa	Ngaoundéré urbain	Mbamyanga	Mbamyanga Hamadjamgui	Mbamyanga III	65	5	M	1	Negative	0	No	0	No	0
ICT_5	Adamawa	Ngaoundéré urbain	Mbamyanga	Mbamyanga Hamadjamgui	Mbamyanga III	54	5	M	1	positive	1	No	0	No	0
ICT_6	Adamawa	Ngaoundéré urbain	Mbamyanga	Mbamyanga Hamadjamgui	Mbamyanga III	47	4	M	1	Negative	0	No	0	No	0
ICT_7	Adamawa	Ngaoundéré urbain	Mbamyanga	Mbamyanga Hamadjamgui	MbamyangaIII	70	5	M	1	Negative	0	No	0	No	0
ICT_8	Adamawa	Ngaoundéré urbain	Mbamyanga	Mbamyanga Hamadjamgui	Mbamyanga III	20	1	M	1	Negative	0	No	0	No	0
ICT_9	Adamawa	Ngaoundéré urbain	Mbamyanga	Mbamyanga Hamadjamgui	Mbamyanga III	47	4	F	2	Negative	0	No	0	No	0
ICT_10	Adamawa	Ngaoundéré urbain	Mbamyanga	Mbamyanga Hamadjamgui	Mbamyanga III	52	5	F	2	Negative	0	No	0	No	0
ICT_11	Adamawa	Ngaoundéré urbain	Mbamyanga	Mbamyanga Hamadjamgui	Mbamyanga III	24	2	M	1	Negative	0	No	0	No	0
ICT_12	Adamawa	Ngaoundéré urbain	Mbamyanga	Mbamyanga Hamadjamgui	Mbamyanga III	70	5	M	1	Negative	0	No	0	No	0
ICT_13	Adamawa	Ngaoundéré urbain	Mbamyanga	Mbamyanga Hamadjamgui	Mbamyanga III	20	1	M	1	Negative	0	No	0	No	0
ICT_14	Adamawa	Ngaoundéré urbain	Mbamyanga	Mbamyanga Hamadjamgui	Mbamyanga III	60	5	M	1	Negative	0	No	0	No	0
ICT_15	Adamawa	Ngaoundéré urbain	Mbamyanga	Mbamyanga Hamadjamgui	Mbamyanga III	54	5	M	1	Negative	0	No	0	No	0
ICT_16	Adamawa	Ngaoundéré urbain	Mbamyanga	Mbamyanga Hamadjamgui	Mbamyanga III	19	1	M	1	Negative	0	No	0	No	0
ICT_17	Adamawa	Ngaoundéré urbain	Mbamyanga	Mbamyanga Hamadjamgui	Mbamyanga III	74	5	M	1	Negative	0	No	0	No	0
ICT_18	Adamawa	Ngaoundéré urbain	Mbamyanga	Mbamyanga Hamadjamgui	Mbamyanga III	50	4	M	1	Negative	0	No	0	No	0
ICT_19	Adamawa	Ngaoundéré urbain	Mbamyanga	Mbamyanga Hamadjamgui	Mbamyanga III	35	3	M	1	Negative	0	No	0	No	0
ICT_20	Adamawa	Ngaoundéré urbain	Mbamyanga	Mbamyanga Hamadjamgui	Mbamyanga III	45	4	M	1	Negative	0	No	0	No	0
ICT_21	Adamawa	Ngaoundéré urbain	Mbamyanga	Mbamyanga Hamadjamgui	Mbamyanga III	40	3	F	2	Negative	0	No	0	No	0
ICT_22	Adamawa	Ngaoundéré urbain	Mbamyanga	Mbamyanga Hamadjamgui	Mbamyanga III	50	4	F	2	Negative	0	No	0	No	0
ICT_23	Adamawa	Ngaoundéré urbain	Mbamyanga	Mbamyanga Hamadjamgui	Mbamyanga III	46	4	F	2	Negative	0	No	0	No	0
ICT_24	Adamawa	Ngaoundéré urbain	Mbamyanga	Mbamyanga Hamadjamgui	Mbamyanga III	45	4	F	2	Negative	0	No	0	No	0
ICT_25	Adamawa	Ngaoundéré urbain	Mbamyanga	Mbamyanga Hamadjamgui	Mbamyanga III	45	4	F	2	Negative	0	No	0	No	0
ICT_26	Adamawa	Ngaoundéré urbain	Mbamyanga	Mbamyanga Hamadjamgui	Mbamyanga III	65	5	F	2	Negative	0	No	0	No	0
ICT_27	Adamawa	Ngaoundéré urbain	Mbamyanga	Mbamyanga Hamadjamgui	Mbamyanga III	18	1	F	2	Negative	0	No	0	No	0
ICT_28	Adamawa	Ngaoundéré urbain	Mbamyanga	Mbamyanga Hamadjamgui	Mbamyanga III	22	2	F	2	Negative	0	No	0	No	0
ICT_29	Adamawa	Ngaoundéré urbain	Mbamyanga	Mbamyanga Hamadjamgui	Mbamyanga III	20	1	F	2	Negative	0	No	0	No	0
ICT_30	Adamawa	Ngaoundéré urbain	Mbamyanga	Mbamyanga Hamadjamgui	Mbamyanga III	60	5	F	2	Negative	0	No	0	No	0
ICT_31	Adamawa	Ngaoundéré urbain	Mbamyanga	Mbamyanga Hamadjamgui	Mbamyanga III	77	5	M	1	Negative	0	No	0	No	0
ICT_32	Adamawa	Ngaoundéré urbain	Mbamyanga	Mbamyanga Hamadjamgui	Mbamyanga III	45	4	F	2	Negative	0	No	0	No	0
ICT_33	Adamawa	Ngaoundéré urbain	Mbamyanga	Mbamyanga Hamadjamgui	Mbamyanga III	9	1	M	1	Negative	0	No	0	No	0
ICT_34	Adamawa	Ngaoundéré urbain	Mbamyanga	Mbamyanga Hamadjamgui	Mbamyanga III	7	1	F	2	Negative	0	No	0	No	0
ICT_35	Adamawa	Ngaoundéré urbain	Mbamyanga	Mbamyanga Hamadjamgui	Mbamyanga III	7	1	F	2	Negative	0	No	0	No	0
ICT_36	Adamawa	Ngaoundéré urbain	Mbamyanga	Mbamyanga Hamadjamgui	Mbamyanga III	31	3	F	2	Negative	0	No	0	No	0
ICT_37	Adamawa	Ngaoundéré urbain	Mbamyanga	Mbamyanga Hamadjamgui	Mbamyanga III	10	1	F	2	Negative	0	No	0	No	0
ICT_38	Adamawa	Ngaoundéré urbain	Mbamyanga	Mbamyanga Hamadjamgui	Mbamyanga III	10	1	F	2	Negative	0	No	0	No	0
ICT_39	Adamawa	Ngaoundéré urbain	Mbamyanga	Mbamyanga Hamadjamgui	Mbamyanga III	7	1	M	1	Negative	0	No	0	No	0
ICT_40	Adamawa	Ngaoundéré urbain	Mbamyanga	Mbamyanga Hamadjamgui	Mbamyang III	9	1	F	2	Negative	0	No	0	No	0
ICT_41	Adamawa	Ngaoundéré urbain	Mbamyanga	Mbamyanga Hamadjamgui	Mbamyanga III	8	1	M	1	Negative	0	No	0	No	0
ICT_42	Adamawa	Ngaoundéré urbain	Mbamyanga	Mbamyanga Hamadjamgui	Mbamyanga III	8	1	M	1	Negative	0	No	0	No	0
ICT_43	Adamawa	Ngaoundéré urbain	Mbamyanga	Mbamyanga Hamadjamgui	Mbamyanga III	9	1	F	2	Negative	0	No	0	No	0
ICT_44	Adamawa	Ngaoundéré urbain	Mbamyanga	Mbamyanga Hamadjamgui	Mbamyanga III	10	1	M	1	Negative	0	No	0	No	0
ICT_45	Adamawa	Ngaoundéré urbain	Mbamyanga	Mbamyanga Hamadjamgui	Mbamyanga III	11	1	M	1	Negative	0	No	0	No	0
ICT_46	Adamawa	Ngaoundéré urbain	Mbamyanga	Mbamyanga Hamadjamgui	Mbamyanga III	9	1	F	2	Negative	0	No	0	No	0
ICT_47	Adamawa	Ngaoundéré urbain	Mbamyanga	Mbamyanga Hamadjamgui	Mbamyanga III	10	1	M	1	Negative	0	No	0	No	0
ICT_48	Adamawa	Ngaoundéré urbain	Mbamyanga	Mbamyanga Hamadjamgui	Mbamyanga III	11	1	M	1	Negative	0	No	0	No	0
ICT_49	Adamawa	Ngaoundéré urbain	Mbamyanga	Mbamyanga Hamadjamgui	Mbamyanga III	7	1	M	1	Negative	0	No	0	No	0
ICT_50	Adamawa	Ngaoundéré urbain	Sabongari	Gada Mabanga	Gada Mabanga	7	1	M	1	Negative	0	No	0	No	0
ICT_51	Adamawa	Ngaoundéré urbain	Sabongari	Gada Mabanga	Gada Mabanga	41	4	F	2	Negative	0	No	0	No	0
ICT_52	Adamawa	Ngaoundéré urbain	Sabongari	Gada Mabanga	Gada Mabanga	10	1	M	1	Negative	0	No	0	No	0
ICT_53	Adamawa	Ngaoundéré urbain	Sabongari	Gada Mabanga	Gada Mabanga	13	1	M	1	Negative	0	No	0	No	0
ICT_54	Adamawa	Ngaoundéré urbain	Sabongari	Gada Mabanga	Gada Mabanga	11	1	M	1	Negative	0	No	0	No	0
ICT_55	Adamawa	Ngaoundéré urbain	Sabongari	Gada Mabanga	Gada Mabanga	11	1	F	2	Negative	0	No	0	No	0
ICT_56	Adamawa	Ngaoundéré urbain	Sabongari	Gada Mabanga	Gada Mabanga	14	1	M	1	Negative	0	No	0	No	0
ICT_57	Adamawa	Ngaoundéré urbain	Sabongari	Gada Mabanga	Gada Mabanga	26	2	F	2	Negative	0	No	0	No	0
ICT_58	Adamawa	Ngaoundéré urbain	Sabongari	Gada Mabanga	Gada Mabanga	17	1	F	2	Negative	0	No	0	No	0
ICT_59	Adamawa	Ngaoundéré urbain	Sabongari	Gada Mabanga	Gada Mabanga	45	4	M	1	Negative	0	No	0	No	0
ICT_60	Adamawa	Ngaoundéré urbain	Sabongari	Gada Mabanga	Gada Mabanga	13	1	M	1	Negative	0	No	0	No	0
ICT_61	Adamawa	Ngaoundéré urbain	Sabongari	Gada Mabanga	Gada Mabanga	24	2	F	2	Negative	0	No	0	No	0
ICT_62	Adamawa	Ngaoundéré urbain	Sabongari	Gada Mabanga	Gada Mabanga	67	5	M	1	Negative	0	No	0	No	0
ICT_63	Adamawa	Ngaoundéré urbain	Sabongari	Gada Mabanga	Gada Mabanga	55	5	F	2	Negative	0	No	0	No	0
ICT_64	Adamawa	Ngaoundéré urbain	Sabongari	Gada Mabanga	Gada Mabanga	12	1	M	1	Negative	0	No	0	No	0
ICT_65	Adamawa	Ngaoundéré urbain	Sabongari	Gada Mabanga	Gada Mabanga	12	1	M	1	Negative	0	No	0	No	0
ICT_66	Adamawa	Ngaoundéré urbain	Sabongari	Gada Mabanga	Gada Mabanga	11	1	M	1	Negative	0	No	0	No	0
ICT_67	Adamawa	Ngaoundéré urbain	Sabongari	Gada Mabanga	Gada Mabanga	13	1	M	1	Negative	0	No	0	No	0
ICT_68	Adamawa	Ngaoundéré urbain	Sabongari	Gada Mabanga	Gada Mabanga	11	1	M	1	Negative	0	No	0	No	0
ICT_69	Adamawa	Ngaoundéré urbain	Sabongari	Gada Mabanga	Gada Mabanga	10	1	M	1	Negative	0	No	0	No	0
ICT_70	Adamawa	Ngaoundéré urbain	Sabongari	Gada Mabanga	Gada Mabanga	14	1	M	1	Negative	0	No	0	No	0
ICT_71	Adamawa	Ngaoundéré urbain	Sabongari	Gada Mabanga	Gada Mabanga	12	1	M	1	Negative	0	No	0	No	0
ICT_72	Adamawa	Ngaoundéré urbain	Sabongari	Gada Mabanga	Gada Mabanga	10	1	F	2	Negative	0	No	0	No	0
ICT_73	Adamawa	Ngaoundéré urbain	Sabongari	Gada Mabanga	Gada Mabanga	15	1	M	1	Negative	0	No	0	No	0
ICT_74	Adamawa	Ngaoundéré urbain	Sabongari	Gada Mabanga	Gada Mabanga	9	1	F	2	Negative	0	No	0	No	0
ICT_75	Adamawa	Ngaoundéré urbain	Sabongari	Gada Mabanga	Gada Mabanga	11	1	M	1	Negative	0	No	0	No	0
ICT_76	Adamawa	Ngaoundéré urbain	Sabongari	Gada Mabanga	Gada Mabanga	12	1	F	2	Negative	0	No	0	No	0
ICT_77	Adamawa	Ngaoundéré urbain	Sabongari	Gada Mabanga	Gada Mabanga	14	1	F	2	Negative	0	No	0	No	0
ICT_78	Adamawa	Ngaoundéré urbain	Sabongari	Gada Mabanga	Gada Mabanga	12	1	F	2	Negative	0	No	0	No	0
ICT_79	Adamawa	Ngaoundéré urbain	Sabongari	Gada Mabanga	Gada Mabanga	11	1	F	2	Negative	0	No	0	No	0
ICT_80	Adamawa	Ngaoundéré urbain	Sabongari	Gada Mabanga	Gada Mabanga	11	1	F	2	Negative	0	No	0	No	0
ICT_81	Adamawa	Ngaoundéré urbain	Sabongari	Gada Mabanga	Gada Mabanga	13	1	F	2	Negative	0	No	0	No	0
ICT_82	Adamawa	Ngaoundéré urbain	Sabongari	Gada Mabanga	Gada Mabanga	15	1	M	1	Negative	0	No	0	No	0
ICT_83	Adamawa	Ngaoundéré urbain	Sabongari	Gada Mabanga	Gada Mabanga	13	1	M	1	Negative	0	No	0	No	0
ICT_84	Adamawa	Ngaoundéré urbain	Sabongari	Gada Mabanga	Gda Mabanga	40	3	F	2	Negative	0	No	0	No	0
ICT_85	Adamawa	Ngaoundéré urbain	Sabongari	Gada Mabanga	Gada Mabanga	35	3	F	2	Negative	0	No	0	No	0
ICT_86	Adamawa	Ngaoundéré urbain	Sabongari	Gada Mabanga	Gada Mabanga	50	4	F	2	Negative	0	No	0	No	0
ICT_87	Adamawa	Ngaoundéré urbain	Sabongari	Gada Mabanga	Gada Mabanga	45	4	M	1	Negative	0	No	0	No	0
ICT_88	Adamawa	Ngaoundéré urbain	Sabongari	Gada Mabanga	Gada Mabanga	21	2	F	2	Negative	0	No	0	No	0
ICT_89	Adamawa	Ngaoundéré urbain	Sabongari	Gada Mabanga	Gada Mabanga	23	2	F	2	Negative	0	No	0	No	0
ICT_90	Adamawa	Ngaoundéré urbain	Sabongari	Gada Mabanga	Gada Mabanga	25	2	F	2	Negative	0	No	0	No	0
ICT_91	Adamawa	Ngaoundéré urbain	Sabongari	Gada Mabanga	Gada Mabanga	40	3	F	2	Negative	0	No	0	No	0
ICT_92	Adamawa	Ngaoundéré urbain	Sabongari	Gada Mabanga	Gada Mabanga	12	1	F	2	Negative	0	No	0	No	0
ICT_93	Adamawa	Ngaoundéré urbain	Sabongari	Gada Mabanga	Gada Mabanga	20	1	F	2	Negative	0	No	0	No	0
ICT_94	Adamawa	Ngaoundéré urbain	Sabongari	Gada Mabanga	Gada Mabanga	46	4	F	2	Negative	0	No	0	No	0
ICT_95	Adamawa	Ngaoundéré urbain	Sabongari	Gada Mabanga	Gada Mabanga	24	2	F	2	Negative	0	No	0	No	0
ICT_96	Adamawa	Ngaoundéré urbain	Sabongari	Gada Mabanga	Gada Mabanga	65	5	M	1	Negative	0	No	0	No	0
ICT_97	Adamawa	Ngaoundéré urbain	Sabongari	Gada Mabanga	Gada Mabanga	26	2	M	1	Negative	0	No	0	No	0
ICT_98	Adamawa	Ngaoundéré urbain	Sabongari	Gada Mabanga	Gada Mabanga	38	3	F	2	Negative	0	No	0	No	0
ICT_99	Adamawa	Ngaoundéré urbain	Sabongari	Gada Mabanga	Gada Mabanga	14	1	M	1	Negative	0	No	0	No	0
ICT_100	Adamawa	Ngaoundéré urbain	Sabongari	Gada Mabanga	Gada Mabanga	64	5	M	1	Negative	0	No	0	No	0
ICT_101	Adamawa	Ngaoundéré rural	Tourningol	Idool	Idool	55	5	F	2	Negative	0	No	0	No	0
ICT_102	Adamawa	Ngaoundéré rural	Tourningol	Idool	Idool	44	4	M	1	Negative	0	No	0	No	0
ICT_103	Adamawa	Ngaoundéré rural	Tourningol	Idool	Idool	62	5	M	1	Negative	0	No	0	No	0
ICT_104	Adamawa	Ngaoundéré rural	Tourningol	Idool	Idool	42	4	M	1	Negative	0	No	0	No	0
ICT_105	Adamawa	Ngaoundéré rural	Tourningol	Idool	Idool	54	5	M	1	Negative	0	No	0	No	0
ICT_106	Adamawa	Ngaoundéré rural	Tourningol	Idool	Idool	24	2	F	2	Negative	0	No	0	No	0
ICT_107	Adamawa	Ngaoundéré rural	Tourningol	Idool	Idool	26	2	F	2	Negative	0	No	0	No	0
ICT_108	Adamawa	Ngaoundéré rural	Tourningol	Idool	Idool	39	3	M	1	Negative	0	No	0	No	0
ICT_109	Adamawa	Ngaoundéré rural	Tourningol	Idool	Idool	55	5	M	1	Negative	0	No	0	No	0
ICT_110	Adamawa	Ngaoundéré rural	Tourningol	Idool	Idool	74	5	M	1	Negative	0	No	0	No	0
ICT_111	Adamawa	Ngaoundéré rural	Tourningol	Idool	Idool	37	3	M	1	Negative	0	No	0	No	0
ICT_112	Adamawa	Ngaoundéré rural	Tourningol	Idool	Idool	45	4	M	1	Negative	0	No	0	No	0
ICT_113	Adamawa	Ngaoundéré rural	Tourningol	Idool	Idool	23	2	M	1	Negative	0	No	0	No	0
ICT_114	Adamawa	Ngaoundéré rural	Tourningol	Idool	Idool	65	5	M	1	Negative	0	No	0	No	0
ICT_115	Adamawa	Ngaoundéré rural	Tourningol	Idool	Idool	37	3	M	1	Negative	0	No	0	No	0
ICT_116	Adamawa	Ngaoundéré rural	Tourningol	Idool	Idool	88	5	M	1	Negative	0	No	0	No	0
ICT_117	Adamawa	Ngaoundéré rural	Tourningol	Idool	Idool	30	2	M	1	Negative	0	No	0	No	0
ICT_118	Adamawa	Ngaoundéré rural	Tourningol	Idool	Idool	26	2	M	1	Negative	0	No	0	No	0
ICT_119	Adamawa	Ngaoundéré rural	Tourningol	Idool	Idool	10	1	M	1	Negative	0	No	0	No	0
ICT_120	Adamawa	Ngaoundéré rural	Tourningol	Idool	Idool	49	4	M	1	Negative	0	No	0	No	0
ICT_121	Adamawa	Ngaoundéré rural	Tourningol	Idool	Idool	40	3	M	1	Negative	0	No	0	No	0
ICT_122	Adamawa	Ngaoundéré rural	Tourningol	Idool	Idool	39	3	M	1	Negative	0	No	0	No	0
ICT_123	Adamawa	Ngaoundéré rural	Tourningol	Idool	Idool	39	3	M	1	Negative	0	No	0	No	0
ICT_124	Adamawa	Ngaoundéré rural	Tourningol	Idool	Idool	80	5	M	1	Negative	0	No	0	No	0
ICT_125	Adamawa	Ngaoundéré rural	Tourningol	Idool	Idool	41	4	M	1	Negative	0	No	0	No	0
ICT_126	Adamawa	Ngaoundéré rural	Tourningol	Idool	Idool	67	5	F	2	Negative	0	No	0	No	0
ICT_127	Adamawa	Ngaoundéré rural	Tourningol	Idool	Idool	60	5	F	2	Negative	0	No	0	No	0
ICT_128	Adamawa	Ngaoundéré rural	Tourningol	Idool	Idool	70	5	F	2	Negative	0	No	0	No	0
ICT_129	Adamawa	Ngaoundéré rural	Tourningol	Idool	Idool	43	4	F	2	Negative	0	No	0	No	0
ICT_130	Adamawa	Ngaoundéré rural	Tourningol	Idool	Idool	35	3	F	2	Negative	0	No	0	No	0
ICT_131	Adamawa	Ngaoundéré rural	Tourningol	Idool	Idool	13	1	F	2	Negative	0	No	0	No	0
ICT_132	Adamawa	Ngaoundéré rural	Tourningol	Idool	Idool	45	4	F	2	Negative	0	No	0	No	0
ICT_133	Adamawa	Ngaoundéré rural	Tourningol	Idool	Idool	16	1	F	2	Negative	0	No	0	No	0
ICT_134	Adamawa	Ngaoundéré rural	Tourningol	Idool	Idool	42	4	M	1	Negative	0	No	0	No	0
ICT_135	Adamawa	Ngaoundéré rural	Tourningol	Idool	Idool	73	5	F	2	Negative	0	No	0	No	0
ICT_136	Adamawa	Ngaoundéré rural	Tourningol	Idool	Idool	22	2	F	2	Negative	0	No	0	No	0
ICT_137	Adamawa	Ngaoundéré rural	Tourningol	Idool	Idool	40	3	F	2	Negative	0	No	0	No	0
ICT_138	Adamawa	Ngaoundéré rural	Tourningol	Idool	Idool	5	1	F	2	Negative	0	No	0	No	0
ICT_139	Adamawa	Ngaoundéré rural	Tourningol	Idool	Idool	5	1	F	2	Negative	0	No	0	No	0
ICT_140	Adamawa	Ngaoundéré rural	Tourningol	Idool	Idool	27	2	F	2	Negative	0	No	0	No	0
ICT_141	Adamawa	Ngaoundéré rural	Tourningol	Idool	Idool	14	1	F	2	Negative	0	No	0	No	0
ICT_142	Adamawa	Ngaoundéré rural	Tourningol	Idool	Idool	23	2	F	2	Negative	0	No	0	No	0
ICT_143	Adamawa	Ngaoundéré rural	Tourningol	Idool	Idool	55	5	F	2	Negative	0	No	0	No	0
ICT_144	Adamawa	Ngaoundéré rural	Tourningol	Idool	Idool	70	5	F	2	Negative	0	No	0	No	0
ICT_145	Adamawa	Ngaoundéré rural	Tourningol	Idool	Idool	45	4	M	1	Negative	0	No	0	No	0
ICT_146	Adamawa	Ngaoundéré rural	Tourningol	Idool	Idool	13	1	F	2	Negative	0	No	0	No	0
ICT_147	Adamawa	Ngaoundéré rural	Tourningol	Idool	Idool	32	3	F	2	Negative	0	No	0	No	0
ICT_148	Adamawa	Ngaoundéré rural	Tourningol	Idool	Idool	20	1	M	1	Negative	0	No	0	No	0
ICT_149	Adamawa	Ngaoundéré rural	Tourningol	Idool	Idool	75	5	M	1	Negative	0	No	0	Yes	1
ICT_150	Adamawa	Ngaoundéré rural	Tourningol	Idool	Idool	33	3	M	1	Negative	0	No	0	No	0
ICT_151	Adamawa	Ngaoundéré rural	Wack	Ndom-Benoué	Ndom-Bénoué	65	5	M	1	Negative	0	No	0	No	0
ICT_152	Adamawa	Ngaoundéré rural	Wack	Ndom-Benoué	Ndom-Bénoué	33	3	M	1	Negative	0	No	0	No	0
ICT_153	Adamawa	Ngaoundéré rural	Wack	Ndom-Benoué	Ndom-Bénoué	62	5	M	1	positive	1	No	0	No	0
ICT_154	Adamawa	Ngaoundéré rural	Wack	Ndom-Benoué	Ndom-Bénoué	38	3	M	1	positive	1	No	0	No	0
ICT_155	Adamawa	Ngaoundéré rural	Wack	Ndom-Benoué	Ndom-Bénoué	34	3	M	1	Negative	0	No	0	No	0
ICT_156	Adamawa	Ngaoundéré rural	Wack	Ndom-Benoué	Ndom-Bénoué	39	3	M	1	Negative	0	No	0	No	0
ICT_157	Adamawa	Ngaoundéré rural	Wack	Ndom-Benoué	Ndom-Bénoué	41	4	M	1	positive	1	No	0	No	0
ICT_158	Adamawa	Ngaoundéré rural	Wack	Ndom-Benoué	Ndom-Bénoué	80	5	F	2	positive	1	No	0	No	0
ICT_159	Adamawa	Ngaoundéré rural	Wack	Ndom-Benoué	Ndom-Bénoué	56	5	F	2	Negative	0	No	0	No	0
ICT_160	Adamawa	Ngaoundéré rural	Wack	Ndom-Benoué	Ndom-Bénoué	50	4	F	2	Negative	0	No	0	No	0
ICT_161	Adamawa	Ngaoundéré rural	Wack	Ndom-Benoué	Ndom-Bénoué	65	5	F	2	Negative	0	No	0	No	0
ICT_162	Adamawa	Ngaoundéré rural	Wack	Ndom-Benoué	Ndom-Bénoué	70	5	M	1	Negative	0	No	0	No	0
ICT_163	Adamawa	Ngaoundéré rural	Wack	Ndom-Benoué	Ndom-Bénoué	20	1	M	1	Negative	0	No	0	No	0
ICT_164	Adamawa	Ngaoundéré rural	Wack	Ndom-Benoué	Ndom-Bénoué	20	1	M	1	Negative	0	No	0	No	0
ICT_165	Adamawa	Ngaoundéré rural	Wack	Ndom-Benoué	Ndom-Bénoué	16	1	M	1	Negative	0	No	0	No	0
ICT_166	Adamawa	Ngaoundéré rural	Wack	Ndom-Benoué	Ndom-Bénoué	16	1	M	1	positive	1	No	0	No	0
ICT_167	Adamawa	Ngaoundéré rural	Wack	Ndom-Benoué	Ndom-Bénoué	23	2	M	1	Negative	0	No	0	No	0
ICT_168	Adamawa	Ngaoundéré rural	Wack	Ndom-Benoué	Ndom-Bénoué	29	2	M	1	positive	1	No	0	No	0
ICT_169	Adamawa	Ngaoundéré rural	Wack	Ndom-Benoué	Ndom-Bénoué	30	2	F	2	Negative	0	No	0	No	0
ICT_170	Adamawa	Ngaoundéré rural	Wack	Ndom-Benoué	Ndom-Bénoué	23	2	F	2	Negative	0	No	0	No	0
ICT_171	Adamawa	Ngaoundéré rural	Wack	Ndom-Benoué	Ndom-Bénoué	23	2	F	2	Negative	0	No	0	No	0
ICT_172	Adamawa	Ngaoundéré rural	Wack	Ndom-Benoué	Ndom-Bénoué	20	1	M	1	Negative	0	No	0	No	0
ICT_173	Adamawa	Ngaoundéré rural	Wack	Ndom-Benoué	Ndom-Bénoué	20	1	F	2	Negative	0	No	0	No	0
ICT_174	Adamawa	Ngaoundéré rural	Wack	Ndom-Benoué	Ndom-Bénoué	15	1	M	1	Negative	0	No	0	No	0
ICT_175	Adamawa	Ngaoundéré rural	Wack	Ndom-Benoué	Ndom-Bénoué	22	2	F	2	Negative	0	No	0	No	0
ICT_176	Adamawa	Ngaoundéré rural	Wack	Ndom-Benoué	Ndom-Bénoué	18	1	F	2	Negative	0	No	0	No	0
ICT_177	Adamawa	Ngaoundéré rural	Wack	Ndom-Benoué	Ndom-Bénoué	49	4	F	2	Negative	0	No	0	No	0
ICT_178	Adamawa	Ngaoundéré rural	Wack	Ndom-Benoué	Ndom-Bénoué	19	1	F	2	Negative	0	No	0	No	0
ICT_179	Adamawa	Ngaoundéré rural	Wack	Ndom-Benoué	Ndom-Bénoué	40	3	F	2	Negative	0	No	0	No	0
ICT_180	Adamawa	Ngaoundéré rural	Wack	Ndom-Benoué	Ndom-Bénoué	20	1	F	2	Negative	0	No	0	No	0
ICT_181	Adamawa	Ngaoundéré rural	Wack	Ndom-Benoué	Ndom-Bénoué	24	2	M	1	Negative	0	No	0	No	0
ICT_182	Adamawa	Ngaoundéré rural	Wack	Ndom-Benoué	Ndom-Bénoué	11	1	M	1	Negative	0	No	0	No	0
ICT_183	Adamawa	Ngaoundéré rural	Wack	Ndom-Benoué	Ndom-Bénoué	65	5	F	2	Negative	0	No	0	No	0
ICT_184	Adamawa	Ngaoundéré rural	Wack	Ndom-Benoué	Ndom-Bénoué	35	3	M	1	Negative	0	No	0	No	0
ICT_185	Adamawa	Ngaoundéré rural	Wack	Ndom-Benoué	Ndom-Bénoué	8	1	M	1	Negative	0	No	0	No	0
ICT_186	Adamawa	Ngaoundéré rural	Wack	Ndom-Benoué	Ndom-Bénoué	7	1	M	1	Negative	0	No	0	No	0
ICT_187	Adamawa	Ngaoundéré rural	Wack	Ndom-Benoué	Ndom-Bénoué	10	1	F	2	Negative	0	No	0	No	0
ICT_188	Adamawa	Ngaoundéré rural	Wack	Ndom-Benoué	Ndom-Bénoué	7	1	M	1	Negative	0	No	0	No	0
ICT_189	Adamawa	Ngaoundéré rural	Wack	Ndom-Benoué	Ndom-Bénoué	5	1	M	1	Negative	0	No	0	No	0
ICT_190	Adamawa	Ngaoundéré rural	Wack	Ndom-Benoué	Ndom-Bénoué	5	1	M	1	Negative	0	No	0	No	0
ICT_191	Adamawa	Ngaoundéré rural	Wack	Ndom-Benoué	Ndom-Bénoué	75	5	M	1	Negative	0	No	0	No	0
ICT_192	Adamawa	Ngaoundéré rural	Wack	Ndom-Benoué	Ndom-Bénoué	75	5	M	1	Negative	0	No	0	No	0
ICT_193	Adamawa	Ngaoundéré rural	Wack	Ndom-Benoué	Ndom-Bénoué	56	5	M	1	Negative	0	No	0	No	0
ICT_194	Adamawa	Ngaoundéré rural	Wack	Ndom-Benoué	Ndom-Bénoué	55	5	M	1	Negative	0	No	0	No	0
ICT_195	Adamawa	Ngaoundéré rural	Wack	Ndom-Benoué	Ndom-Bénoué	42	4	M	1	positive	1	No	0	No	0
ICT_196	Adamawa	Ngaoundéré rural	Wack	Ndom-Benoué	Ndom-Bénoué	67	5	M	1	Negative	0	No	0	No	0
ICT_197	Adamawa	Ngaoundéré rural	Wack	Ndom-Benoué	Ndom-Bénoué	8	1	F	2	Negative	0	No	0	No	0
ICT_198	Adamawa	Ngaoundéré rural	Wack	Ndom-Benoué	Ndom-Bénoué	7	1	F	2	Negative	0	No	0	No	0
ICT_199	Adamawa	Djohong	Djohong	Gandinang	Gandinang	48	4	M	1	Negative	0	No	0	No	0
ICT_200	Adamawa	Djohong	Djohong	Gandinang	Gandinang	38	3	M	1	Negative	0	No	0	No	0
ICT_201	Adamawa	Djohong	Djohong	Gandinang	Gandinang	50	4	M	1	Negative	0	No	0	No	0
ICT_202	Adamawa	Djohong	Djohong	Gandinang	Gandinang	40	3	M	1	Negative	0	No	0	No	0
ICT_203	Adamawa	Djohong	Djohong	Gandinang	Gandinang	40	3	M	1	Negative	0	No	0	No	0
ICT_204	Adamawa	Djohong	Djohong	Gandinang	Gandinang	36	3	M	1	Negative	0	No	0	No	0
ICT_205	Adamawa	Djohong	Djohong	Gandinang	Gandinang	29	2	M	1	Negative	0	No	0	No	0
ICT_206	Adamawa	Djohong	Djohong	Gandinang	Gandinang	70	5	M	1	Negative	0	No	0	No	0
ICT_207	Adamawa	Djohong	Djohong	Gandinang	Gandinang	29	2	M	1	Negative	0	No	0	No	0
ICT_208	Adamawa	Djohong	Djohong	Gandinang	Gandinang	78	5	M	1	Negative	0	No	0	No	0
ICT_209	Adamawa	Djohong	Djohong	Gandinang	Gandinang	40	3	M	1	Negative	0	No	0	No	0
ICT_210	Adamawa	Djohong	Djohong	Gandinang	Gandinang	20	1	M	1	Negative	0	No	0	No	0
ICT_211	Adamawa	Djohong	Djohong	Gandinang	Gandinang	90	5	M	1	Negative	0	No	0	No	0
ICT_212	Adamawa	Djohong	Djohong	Gandinang	Gandinang	30	2	M	1	Negative	0	No	0	No	0
ICT_213	Adamawa	Djohong	Djohong	Gandinang	Gandinang	30	2	F	2	Negative	0	No	0	No	0
ICT_214	Adamawa	Djohong	Djohong	Gandinang	Gandinang	29	2	M	1	Negative	0	No	0	No	0
ICT_215	Adamawa	Djohong	Djohong	Gandinang	Gandinang	40	3	M	1	Negative	0	No	0	No	0
ICT_216	Adamawa	Djohong	Djohong	Gandinang	Gandinang	97	5	M	1	Negative	0	No	0	No	0
ICT_217	Adamawa	Djohong	Djohong	Gandinang	Gandinang	8	1	M	1	Negative	0	No	0	No	0
ICT_218	Adamawa	Djohong	Djohong	Gandinang	Gandinang	8	1	M	1	Negative	0	No	0	No	0
ICT_219	Adamawa	Djohong	Djohong	Gandinang	Gandinang	80	5	M	1	Negative	0	No	0	No	0
ICT_220	Adamawa	Djohong	Djohong	Gandinang	Gandinang	70	5	M	1	Negative	0	No	0	No	0
ICT_221	Adamawa	Djohong	Djohong	Gandinang	Gandinang	85	5	F	2	Negative	0	No	0	No	0
ICT_222	Adamawa	Djohong	Djohong	Gandinang	Gandinang	45	4	F	2	Negative	0	No	0	No	0
ICT_223	Adamawa	Djohong	Djohong	Gandinang	Gandinang	34	3	M	1	Negative	0	No	0	No	0
ICT_224	Adamawa	Djohong	Djohong	Gandinang	Gandinang	27	2	M	1	Negative	0	No	0	No	0
ICT_225	Adamawa	Djohong	Djohong	Gandinang	Gandinang	22	2	M	1	Negative	0	No	0	No	0
ICT_226	Adamawa	Djohong	Djohong	Gandinang	Gandinang	16	1	M	1	Negative	0	No	0	No	0
ICT_227	Adamawa	Djohong	Djohong	Gandinang	Gandinang	13	1	M	1	Negative	0	No	0	No	0
ICT_228	Adamawa	Djohong	Djohong	Gandinang	Gandinang	58	5	F	2	Negative	0	No	0	No	0
ICT_229	Adamawa	Djohong	Djohong	Gandinang	Gandinang	12	1	M	1	Negative	0	No	0	No	0
ICT_230	Adamawa	Djohong	Djohong	Gandinang	Gandinang	12	1	F	2	Negative	0	No	0	No	0
ICT_231	Adamawa	Djohong	Djohong	Gandinang	Gandinang	14	1	M	1	Negative	0	No	0	No	0
ICT_232	Adamawa	Djohong	Djohong	Gandinang	Gandinang	10	1	F	2	Negative	0	No	0	No	0
ICT_233	Adamawa	Djohong	Djohong	Gandinang	Gandinang	10	1	F	2	Negative	0	No	0	No	0
ICT_234	Adamawa	Djohong	Djohong	Gandinang	Gandinang	11	1	M	1	Negative	0	No	0	No	0
ICT_235	Adamawa	Djohong	Djohong	Gandinang	Gandinang	11	1	M	1	Negative	0	No	0	No	0
ICT_236	Adamawa	Djohong	Djohong	Gandinang	Gandinang	10	1	F	2	Negative	0	No	0	No	0
ICT_237	Adamawa	Djohong	Djohong	Gandinang	Gandinang	11	1	M	1	Negative	0	No	0	No	0
ICT_238	Adamawa	Djohong	Djohong	Gandinang	Gandinang	7	1	F	2	Negative	0	No	0	No	0
ICT_239	Adamawa	Djohong	Djohong	Gandinang	Gandinang	8	1	F	2	Negative	0	No	0	No	0
ICT_240	Adamawa	Djohong	Djohong	Gandinang	Gandinang	8	1	F	2	Negative	0	No	0	No	0
ICT_241	Adamawa	Djohong	Djohong	Gandinang	Gandinang	7	1	F	2	Negative	0	No	0	No	0
ICT_242	Adamawa	Djohong	Djohong	Gandinang	Gandinang	16	1	M	1	Negative	0	No	0	No	0
ICT_243	Adamawa	Djohong	Djohong	Gandinang	Gandinang	12	1	M	1	Negative	0	No	0	No	0
ICT_244	Adamawa	Djohong	Djohong	Gandinang	Gandinang	12	1	M	1	Negative	0	No	0	No	0
ICT_245	Adamawa	Djohong	Djohong	Gandinang	Gandinang	8	1	F	2	Negative	0	No	0	No	0
ICT_246	Adamawa	Djohong	Djohong	Gandinang	Gandinang	12	1	M	1	Negative	0	No	0	No	0
ICT_247	Adamawa	Djohong	Djohong	Gandinang	Gandinang	10	1	M	1	Negative	0	No	0	No	0
ICT_248	Adamawa	Djohong	Djohong	Gandinang	Gandinang	16	1	M	1	Negative	0	No	0	No	0
ICT_249	Adamawa	Djohong	Ngaoui	Garga Pella	Garga Pella	89	5	M	1	Negative	0	No	0	No	0
ICT_250	Adamawa	Djohong	Ngaoui	Garga Pella	Garga Pella	50	4	M	1	Negative	0	No	0	No	0
ICT_251	Adamawa	Djohong	Ngaoui	Garga Pella	Garga Pella	60	5	M	1	Negative	0	No	0	No	0
ICT_252	Adamawa	Djohong	Ngaoui	Garga Pella	Garga Pella	55	5	M	1	Negative	0	No	0	No	0
ICT_253	Adamawa	Djohong	Ngaoui	Garga Pella	Garga Pella	60	5	M	1	Negative	0	No	0	No	0
ICT_254	Adamawa	Djohong	Ngaoui	Garga Pella	Garga Pella	48	4	M	1	Negative	0	No	0	No	0
ICT_255	Adamawa	Djohong	Ngaoui	Garga Pella	Garga Pella	55	5	M	1	Negative	0	No	0	No	0
ICT_256	Adamawa	Djohong	Ngaoui	Garga Pella	Garga Pella	20	1	M	1	Negative	0	No	0	No	0
ICT_257	Adamawa	Djohong	Ngaoui	Garga Pella	Garga Pella	17	1	M	1	Negative	0	No	0	No	0
ICT_258	Adamawa	Djohong	Ngaoui	Garga Pella	Garga Pella	24	2	M	1	Negative	0	No	0	No	0
ICT_259	Adamawa	Djohong	Ngaoui	Garga Pella	Garga Pella	18	1	M	1	Negative	0	No	0	No	0
ICT_260	Adamawa	Djohong	Ngaoui	Garga Pella	Garga Pella	54	5	M	1	Negative	0	No	0	No	0
ICT_261	Adamawa	Djohong	Ngaoui	Garga Pella	Garga Pella	16	1	M	1	Negative	0	No	0	No	0
ICT_262	Adamawa	Djohong	Ngaoui	Garga Pella	Garga Pella	18	1	M	1	Negative	0	No	0	No	0
ICT_263	Adamawa	Djohong	Ngaoui	Garga Pella	Garga Pella	20	1	M	1	Negative	0	No	0	No	0
ICT_264	Adamawa	Djohong	Ngaoui	Garga Pella	Garga Pella	58	5	M	1	Negative	0	No	0	No	0
ICT_265	Adamawa	Djohong	Ngaoui	Garga Pella	Garga Pella	22	2	M	1	Negative	0	No	0	No	0
ICT_266	Adamawa	Djohong	Ngaoui	Garga Pella	Garga Pella	58	5	M	1	Negative	0	No	0	No	0
ICT_267	Adamawa	Djohong	Ngaoui	Garga Pella	Garga Pella	54	5	M	1	Negative	0	No	0	No	0
ICT_268	Adamawa	Djohong	Ngaoui	Garga Pella	Garga Pella	38	3	M	1	Negative	0	No	0	No	0
ICT_269	Adamawa	Djohong	Ngaoui	Garga Pella	Garga Pella	25	2	M	1	Negative	0	No	0	No	0
ICT_270	Adamawa	Djohong	Ngaoui	Garga Pella	Garga Pella	35	3	M	1	Negative	0	No	0	No	0
ICT_271	Adamawa	Djohong	Ngaoui	Garga Pella	Garga Pella	48	4	M	1	Negative	0	No	0	No	0
ICT_272	Adamawa	Djohong	Ngaoui	Garga Pella	Garga Pella	67	5	M	1	Negative	0	No	0	No	0
ICT_273	Adamawa	Djohong	Ngaoui	Garga Pella	Garga Pella	20	1	M	1	Negative	0	No	0	No	0
ICT_274	Adamawa	Djohong	Ngaoui	Garga Pella	Garga Pella	30	2	M	1	Negative	0	No	0	No	0
ICT_275	Adamawa	Djohong	Ngaoui	Garga Pella	Garga Pella	22	2	M	1	Negative	0	No	0	No	0
ICT_276	Adamawa	Djohong	Ngaoui	Garga Pella	Garga Pella	50	4	M	1	Negative	0	No	0	No	0
ICT_277	Adamawa	Djohong	Ngaoui	Garga Pella	Garga Pella	25	2	M	1	Negative	0	No	0	No	0
ICT_278	Adamawa	Djohong	Ngaoui	Garga Pella	Garga Pella	70	5	M	1	Negative	0	No	0	No	0
ICT_279	Adamawa	Djohong	Ngaoui	Garga Pella	Garga Pella	42	4	M	1	Negative	0	No	0	No	0
ICT_280	Adamawa	Djohong	Ngaoui	Garga Pella	Garga Pella	17	1	F	2	Negative	0	No	0	No	0
ICT_281	Adamawa	Djohong	Ngaoui	Garga Pella	Garga Pella	37	3	F	2	Negative	0	No	0	No	0
ICT_282	Adamawa	Djohong	Ngaoui	Garga Pella	Garga Pella	29	2	F	2	Negative	0	No	0	No	0
ICT_283	Adamawa	Djohong	Ngaoui	Garga Pella	Garga Pella	21	2	F	2	Negative	0	No	0	No	0
ICT_284	Adamawa	Djohong	Ngaoui	Garga Pella	Garga Pella	6	1	F	2	Negative	0	No	0	No	0
ICT_285	Adamawa	Djohong	Ngaoui	Garga Pella	Garga Pella	45	4	F	2	Negative	0	No	0	No	0
ICT_286	Adamawa	Djohong	Ngaoui	Garga Pella	Garga Pella	7	1	F	2	Negative	0	No	0	No	0
ICT_287	Adamawa	Djohong	Ngaoui	Garga Pella	Garga Pella	10	1	F	2	Negative	0	No	0	No	0
ICT_288	Adamawa	Djohong	Ngaoui	Garga Pella	Garga Pella	40	3	F	2	Negative	0	No	0	No	0
ICT_289	Adamawa	Djohong	Ngaoui	Garga Pella	Garga Pella	6	1	F	2	Negative	0	No	0	No	0
ICT_290	Adamawa	Djohong	Ngaoui	Garga Pella	Garga Pella	35	3	M	1	Negative	0	No	0	No	0
ICT_291	Adamawa	Djohong	Ngaoui	Garga Pella	Garga Pella	55	5	F	2	Negative	0	No	0	No	0
ICT_292	Adamawa	Djohong	Ngaoui	Garga Pella	Garga Pella	17	1	F	2	Negative	0	No	0	No	0
ICT_293	Adamawa	Djohong	Ngaoui	Garga Pella	Garga Pella	12	1	F	2	Negative	0	No	0	No	0
ICT_294	Adamawa	Djohong	Ngaoui	Garga Pella	Garga Pella	14	1	M	1	Negative	0	No	0	No	0
ICT_295	Adamawa	Djohong	Ngaoui	Garga Pella	Garga Pella	30	2	M	1	Negative	0	No	0	No	0
ICT_296	Adamawa	Djohong	Ngaoui	Garga Pella	Garga Pella	7	1	M	1	Negative	0	No	0	No	0
ICT_297	Adamawa	Djohong	Ngaoui	Garga Pella	Garga Pella	12	1	F	2	Negative	0	No	0	No	0
ICT_298	Adamawa	Djohong	Ngaoui	Garga Pella	Garga Pella	27	2	M	1	Negative	0	No	0	No	0
ICT_299	Adamawa	Meiganga	Meidougou	Dankali	Dankali	35	3	M	1	Negative	0	No	0	No	0
ICT_300	Adamawa	Meiganga	Meidougou	Dankali	Dankali	40	3	M	1	Negative	0	No	0	No	0
ICT_301	Adamawa	Meiganga	Meidougou	Dankali	Dankali	40	3	M	1	Negative	0	No	0	No	0
ICT_302	Adamawa	Meiganga	Meidougou	Dankali	Dankali	30	2	M	1	Negative	0	No	0	No	0
ICT_303	Adamawa	Meiganga	Meidougou	Dankali	Dankali	26	2	M	1	Negative	0	No	0	No	0
ICT_304	Adamawa	Meiganga	Meidougou	Dankali	Dankali	19	1	M	1	Negative	0	No	0	No	0
ICT_305	Adamawa	Meiganga	Meidougou	Dankali	Dankali	7	1	M	1	Negative	0	No	0	No	0
ICT_306	Adamawa	Meiganga	Meidougou	Dankali	Dankali	12	1	M	1	Negative	0	No	0	No	0
ICT_307	Adamawa	Meiganga	Meidougou	Dankali	Dankali	10	1	M	1	Negative	0	No	0	No	0
ICT_308	Adamawa	Meiganga	Meidougou	Dankali	Dankali	12	1	M	1	Negative	0	No	0	No	0
ICT_309	Adamawa	Meiganga	Meidougou	Dankali	Dankali	60	5	M	1	Negative	0	No	0	No	0
ICT_310	Adamawa	Meiganga	Meidougou	Dankali	Dankali	50	4	M	1	Negative	0	No	0	No	0
ICT_311	Adamawa	Meiganga	Meidougou	Dankali	Dankali	35	3	M	1	Negative	0	No	0	No	0
ICT_312	Adamawa	Meiganga	Meidougou	Dankali	Dankali	34	3	M	1	Negative	0	No	0	No	0
ICT_313	Adamawa	Meiganga	Meidougou	Dankali	Dankali	15	1	M	1	Negative	0	No	0	No	0
ICT_314	Adamawa	Meiganga	Meidougou	Dankali	Dankali	29	2	M	1	Negative	0	No	0	No	0
ICT_315	Adamawa	Meiganga	Meidougou	Dankali	Dankali	6	1	F	2	Negative	0	No	0	No	0
ICT_316	Adamawa	Meiganga	Meidougou	Dankali	Dankali	39	3	M	1	positive	1	No	0	No	0
ICT_317	Adamawa	Meiganga	Meidougou	Dankali	Dankali	57	5	M	1	Negative	0	No	0	No	0
ICT_318	Adamawa	Meiganga	Meidougou	Dankali	Dankali	35	3	M	1	Negative	0	No	0	No	0
ICT_319	Adamawa	Meiganga	Meidougou	Dankali	Dankali	9	1	M	1	Negative	0	No	0	No	0
ICT_320	Adamawa	Meiganga	Meidougou	Dankali	Dankali	10	1	M	1	Negative	0	No	0	No	0
ICT_321	Adamawa	Meiganga	Meidougou	Dankali	Dankali	10	1	M	1	Negative	0	No	0	No	0
ICT_322	Adamawa	Meiganga	Meidougou	Dankali	Dankali	10	1	F	2	Negative	0	No	0	No	0
ICT_323	Adamawa	Meiganga	Meidougou	Dankali	Dankali	49	4	M	1	Negative	0	No	0	No	0
ICT_324	Adamawa	Meiganga	Meidougou	Dankali	Dankali	22	2	M	1	Negative	0	No	0	No	0
ICT_325	Adamawa	Meiganga	Meidougou	Dankali	Dankali	17	1	F	2	Negative	0	No	0	No	0
ICT_326	Adamawa	Meiganga	Meidougou	Dankali	Dankali	16	1	F	2	Negative	0	No	0	No	0
ICT_327	Adamawa	Meiganga	Meidougou	Dankali	Dankali	13	1	M	1	Negative	0	No	0	No	0
ICT_328	Adamawa	Meiganga	Meidougou	Dankali	Dankali	14	1	F	2	Negative	0	No	0	No	0
ICT_329	Adamawa	Meiganga	Meidougou	Dankali	Dankali	11	1	M	1	Negative	0	No	0	No	0
ICT_330	Adamawa	Meiganga	Meidougou	Dankali	Dankali	25	2	F	2	Negative	0	No	0	No	0
ICT_331	Adamawa	Meiganga	Meidougou	Dankali	Dankali	5	1	F	2	Negative	0	No	0	No	0
ICT_332	Adamawa	Meiganga	Meidougou	Dankali	Dankali	6	1	F	2	Negative	0	No	0	No	0
ICT_333	Adamawa	Meiganga	Meidougou	Dankali	Dankali	8	1	F	2	Negative	0	No	0	No	0
ICT_334	Adamawa	Meiganga	Meidougou	Dankali	Dankali	20	1	F	2	Negative	0	No	0	No	0
ICT_335	Adamawa	Meiganga	Meidougou	Dankali	Dankali	15	1	F	2	Negative	0	No	0	No	0
ICT_336	Adamawa	Meiganga	Meidougou	Dankali	Dankali	19	1	F	2	Negative	0	No	0	No	0
ICT_337	Adamawa	Meiganga	Meidougou	Dankali	Dankali	20	1	F	2	Negative	0	No	0	No	0
ICT_338	Adamawa	Meiganga	Meidougou	Dankali	Dankali	18	1	F	2	Negative	0	No	0	No	0
ICT_339	Adamawa	Meiganga	Meidougou	Dankali	Dankali	20	1	M	1	Negative	0	No	0	No	0
ICT_340	Adamawa	Meiganga	Meidougou	Dankali	Dankali	15	1	F	2	Negative	0	No	0	No	0
ICT_341	Adamawa	Meiganga	Meidougou	Dankali	Dankali	40	3	F	2	Negative	0	No	0	No	0
ICT_342	Adamawa	Meiganga	Meidougou	Dankali	Dankali	20	1	F	2	Negative	0	No	0	No	0
ICT_343	Adamawa	Meiganga	Meidougou	Dankali	Dankali	6	1	F	2	Negative	0	No	0	No	0
ICT_344	Adamawa	Meiganga	Meidougou	Dankali	Dankali	7	1	F	2	Negative	0	No	0	No	0
ICT_345	Adamawa	Meiganga	Meidougou	Dankali	Dankali	27	2	F	2	Negative	0	No	0	No	0
ICT_346	Adamawa	Meiganga	Meidougou	Dankali	Dankali	20	1	F	2	Negative	0	No	0	No	0
ICT_347	Adamawa	Meiganga	Meidougou	Dankali	Dankali	23	2	F	2	Negative	0	No	0	No	0
ICT_348	Adamawa	Meiganga	Meidougou	Dankali	Dankali	6	1	F	2	Negative	0	No	0	No	0
ICT_349	Adamawa	Meiganga	Kalaldi	Bekassiki	Bekassiki	35	3	M	1	Negative	0	No	0	No	0
ICT_350	Adamawa	Meiganga	Kalaldi	Bekassiki	Bakassiki	45	4	M	1	Negative	0	No	0	No	0
ICT_351	Adamawa	Meiganga	Kalaldi	Bekassiki	Bekassiki	19	1	M	1	Negative	0	No	0	No	0
ICT_352	Adamawa	Meiganga	Kalaldi	Bekassiki	Bekassiki	18	1	M	1	Negative	0	No	0	No	0
ICT_353	Adamawa	Meiganga	Kalaldi	Bekassiki	Bekassiki	35	3	M	1	Negative	0	No	0	No	0
ICT_354	Adamawa	Meiganga	Kalaldi	Bekassiki	Bekassiki	13	1	F	2	Negative	0	No	0	No	0
ICT_355	Adamawa	Meiganga	Kalaldi	Bekassiki	Bekassiki	6	1	F	2	Negative	0	No	0	No	0
ICT_356	Adamawa	Meiganga	Kalaldi	Bekassiki	Bekassiki	12	1	F	2	Negative	0	No	0	No	0
ICT_357	Adamawa	Meiganga	Kalaldi	Bekassiki	Bekassiki	8	1	M	1	Negative	0	No	0	No	0
ICT_358	Adamawa	Meiganga	Kalaldi	Bekassiki	Bekassiki	22	2	F	2	Negative	0	No	0	No	0
ICT_359	Adamawa	Meiganga	Kalaldi	Bekassiki	Bekassiki	15	1	F	2	Negative	0	No	0	No	0
ICT_360	Adamawa	Meiganga	Kalaldi	Bekassiki	Bekassiki	12	1	F	2	Negative	0	No	0	No	0
ICT_361	Adamawa	Meiganga	Kalaldi	Bekassiki	Bekassiki	11	1	F	2	Negative	0	No	0	No	0
ICT_362	Adamawa	Meiganga	Kalaldi	Bekassiki	Bekassiki	12	1	M	1	Negative	0	No	0	No	0
ICT_363	Adamawa	Meiganga	Kalaldi	Bekassiki	Bekassiki	10	1	M	1	Negative	0	No	0	No	0
ICT_364	Adamawa	Meiganga	Kalaldi	Bekassiki	Bekassiki	56	5	M	1	Negative	0	No	0	No	0
ICT_365	Adamawa	Meiganga	Kalaldi	Bekassiki	Bekassiki	35	3	F	2	Negative	0	No	0	No	0
ICT_366	Adamawa	Meiganga	Kalaldi	Bekassiki	Bekassiki	18	1	F	2	Negative	0	No	0	No	0
ICT_367	Adamawa	Meiganga	Kalaldi	Bekassiki	Bekassiki	13	1	M	1	Negative	0	No	0	No	0
ICT_368	Adamawa	Meiganga	Kalaldi	Bekassiki	Bekassiki	20	1	F	2	Negative	0	No	0	No	0
ICT_369	Adamawa	Meiganga	Kalaldi	Bekassiki	Bekassiki	14	1	F	2	Negative	0	No	0	No	0
ICT_370	Adamawa	Meiganga	Kalaldi	Bekassiki	Bekassiki	20	1	F	2	Negative	0	No	0	No	0
ICT_371	Adamawa	Meiganga	Kalaldi	Bekassiki	Bekassiki	20	1	F	2	Negative	0	No	0	No	0
ICT_372	Adamawa	Meiganga	Kalaldi	Bekassiki	Bekassiki	30	2	F	2	Negative	0	No	0	No	0
ICT_373	Adamawa	Meiganga	Kalaldi	Bekassiki	Bekassiki	28	2	M	1	Negative	0	No	0	No	0
ICT_374	Adamawa	Meiganga	Kalaldi	Bekassiki	Bekassiki	19	1	M	1	Negative	0	No	0	No	0
ICT_375	Adamawa	Meiganga	Kalaldi	Bekassiki	Bekassiki	20	1	F	2	Negative	0	No	0	No	0
ICT_376	Adamawa	Meiganga	Kalaldi	Bekassiki	Bekassiki	60	5	F	2	Negative	0	No	0	No	0
ICT_377	Adamawa	Meiganga	Kalaldi	Bekassiki	Bekassiki	45	4	F	2	Negative	0	No	0	No	0
ICT_378	Adamawa	Meiganga	Kalaldi	Bekassiki	Bekassiki	31	3	F	2	Negative	0	No	0	No	0
ICT_379	Adamawa	Meiganga	Kalaldi	Bekassiki	Bekassiki	65	5	F	2	Negative	0	No	0	No	0
ICT_380	Adamawa	Meiganga	Kalaldi	Bekassiki	Bekassiki	50	4	M	1	Negative	0	No	0	No	0
ICT_381	Adamawa	Meiganga	Kalaldi	Bekassiki	Bekassiki	12	1	F	2	Negative	0	No	0	No	0
ICT_382	Adamawa	Meiganga	Kalaldi	Bekassiki	Bekassiki	11	1	F	2	Negative	0	No	0	No	0
ICT_383	Adamawa	Meiganga	Kalaldi	Bekassiki	Bekassiki	10	1	M	1	Negative	0	No	0	No	0
ICT_384	Adamawa	Meiganga	Kalaldi	Bekassiki	Bekassiki	11	1	M	1	Negative	0	No	0	No	0
ICT_385	Adamawa	Meiganga	Kalaldi	Bekassiki	Bekassiki	18	1	F	2	Negative	0	No	0	No	0
ICT_386	Adamawa	Meiganga	Kalaldi	Bekassiki	Bekassiki	24	2	F	2	Negative	0	No	0	No	0
ICT_387	Adamawa	Meiganga	Kalaldi	Bekassiki	Bekassiki	8	1	F	2	Negative	0	No	0	No	0
ICT_388	Adamawa	Meiganga	Kalaldi	Bekassiki	Bekassiki	8	1	M	1	Negative	0	No	0	No	0
ICT_389	Adamawa	Meiganga	Kalaldi	Bekassiki	Bekassiki	40	3	M	1	Negative	0	No	0	No	0
ICT_390	Adamawa	Meiganga	Kalaldi	Bekassiki	Bekassiki	5	1	M	1	Negative	0	No	0	No	0
ICT_391	Adamawa	Meiganga	Kalaldi	Bekassiki	Bekassiki	13	1	F	2	Negative	0	No	0	No	0
ICT_392	Adamawa	Meiganga	Kalaldi	Bekassiki	Bekassiki	5	1	M	1	Negative	0	No	0	No	0
ICT_393	Adamawa	Meiganga	Kalaldi	Bekassiki	Bekassiki	14	1	F	2	Negative	0	No	0	No	0
ICT_394	Adamawa	Meiganga	Kalaldi	Bekassiki	Bekassiki	5	1	F	2	Negative	0	No	0	No	0
ICT_395	Adamawa	Meiganga	Kalaldi	Bekassiki	Bekassiki	5	1	M	1	Negative	0	No	0	No	0
ICT_396	Adamawa	Meiganga	Kalaldi	Bekassiki	Bekassiki	8	1	F	2	Negative	0	No	0	No	0
ICT_397	Adamawa	Meiganga	Kalaldi	Bekassiki	Bekassiki	5	1	M	1	Negative	0	No	0	No	0
ICT_398	Adamawa	Meiganga	Kalaldi	Bekassiki	Bekassiki	14	1	M	1	Negative	0	No	0	No	0
ICT_399	Adamawa	Tignère	Libong	Libong	Libong	9	1	M	1	Negative	0	No	0	No	0
ICT_400	Adamawa	Tignère	Libong	Libong	Libong	12	1	M	1	Negative	0	No	0	No	0
ICT_401	Adamawa	Tignère	Libong	Libong	Libong	35	3	M	1	Negative	0	No	0	No	0
ICT_402	Adamawa	Tignère	Libong	Libong	Libong	11	1	M	1	Negative	0	No	0	No	0
ICT_403	Adamawa	Tignère	Libong	Libong	Libong	8	1	M	1	Negative	0	No	0	No	0
ICT_404	Adamawa	Tignère	Libong	Libong	Libong	8	1	M	1	Negative	0	No	0	No	0
ICT_405	Adamawa	Tignère	Libong	Libong	Libong	7	1	F	2	Negative	0	No	0	No	0
ICT_406	Adamawa	Tignère	Libong	Libong	Libong	10	1	F	2	Negative	0	No	0	No	0
ICT_407	Adamawa	Tignère	Libong	Libong	Libong	10	1	F	2	Negative	0	No	0	No	0
ICT_408	Adamawa	Tignère	Libong	Libong	Libong	10	1	F	2	Negative	0	No	0	No	0
ICT_409	Adamawa	Tignère	Libong	Libong	Libong	10	1	M	1	Negative	0	No	0	No	0
ICT_410	Adamawa	Tignère	Libong	Libong	Libong	13	1	M	1	Negative	0	No	0	No	0
ICT_411	Adamawa	Tignère	Libong	Libong	Libong	12	1	M	1	Negative	0	No	0	No	0
ICT_412	Adamawa	Tignère	Libong	Libong	Libong	77	5	M	1	Negative	0	No	0	No	0
ICT_413	Adamawa	Tignère	Libong	Libong	Libong	31	3	M	1	Negative	0	No	0	No	0
ICT_414	Adamawa	Tignère	Libong	Libong	Libong	22	2	M	1	Negative	0	No	0	No	0
ICT_415	Adamawa	Tignère	Libong	Libong	Libong	18	1	M	1	Negative	0	No	0	No	0
ICT_416	Adamawa	Tignère	Libong	Libong	Libong	47	4	M	1	Negative	0	No	0	No	0
ICT_417	Adamawa	Tignère	Libong	Libong	Libong	38	3	M	1	Negative	0	No	0	No	0
ICT_418	Adamawa	Tignère	Libong	Libong	Libong	18	1	M	1	Negative	0	No	0	No	0
ICT_419	Adamawa	Tignère	Libong	Libong	Libong	40	3	M	1	Negative	0	No	0	No	0
ICT_420	Adamawa	Tignère	Libong	Libong	Libong	64	5	M	1	Negative	0	No	0	No	0
ICT_421	Adamawa	Tignère	Libong	Libong	Libong	27	2	F	2	Negative	0	No	0	No	0
ICT_422	Adamawa	Tignère	Libong	Libong	Libong	34	3	M	1	Negative	0	No	0	No	0
ICT_423	Adamawa	Tignère	Libong	Libong	Libong	36	3	M	1	Negative	0	No	0	No	0
ICT_424	Adamawa	Tignère	Libong	Libong	Libong	42	4	M	1	Negative	0	No	0	No	0
ICT_425	Adamawa	Tignère	Libong	Libong	Libong	17	1	F	2	Negative	0	No	0	No	0
ICT_426	Adamawa	Tignère	Libong	Libong	Libong	26	2	M	1	Negative	0	No	0	No	0
ICT_427	Adamawa	Tignère	Libong	Libong	Libong	26	2	M	1	Negative	0	No	0	No	0
ICT_428	Adamawa	Tignère	Libong	Libong	Libong	50	4	M	1	Negative	0	No	0	No	0
ICT_429	Adamawa	Tignère	Libong	Libong	Libong	32	3	M	1	Negative	0	No	0	No	0
ICT_430	Adamawa	Tignère	Libong	Libong	Libong	23	2	M	1	Negative	0	No	0	No	0
ICT_431	Adamawa	Tignère	Libong	Libong	Libong	25	2	M	1	Negative	0	No	0	No	0
ICT_432	Adamawa	Tignère	Libong	Libong	Libong	10	1	M	1	Negative	0	No	0	No	0
ICT_433	Adamawa	Tignère	Libong	Libong	Libong	45	4	F	2	Negative	0	No	0	No	0
ICT_434	Adamawa	Tignère	Libong	Libong	Libong	38	3	M	1	Negative	0	No	0	No	0
ICT_435	Adamawa	Tignère	Libong	Libong	Libong	8	1	F	2	Negative	0	No	0	No	0
ICT_436	Adamawa	Tignère	Libong	Libong	Libong	35	3	M	1	Negative	0	No	0	No	0
ICT_437	Adamawa	Tignère	Libong	Libong	Libong	6	1	M	1	Negative	0	No	0	No	0
ICT_438	Adamawa	Tignère	Libong	Libong	Libong	7	1	M	1	Negative	0	No	0	No	0
ICT_439	Adamawa	Tignère	Libong	Libong	Libong	42	4	M	1	Negative	0	No	0	No	0
ICT_440	Adamawa	Tignère	Libong	Libong	Libong	25	2	M	1	Negative	0	No	0	No	0
ICT_441	Adamawa	Tignère	Libong	Libong	Libong	26	2	M	1	Negative	0	No	0	No	0
ICT_442	Adamawa	Tignère	Libong	Libong	Libong	65	5	M	1	Negative	0	No	0	No	0
ICT_443	Adamawa	Tignère	Libong	Libong	Libong	55	5	M	1	Negative	0	No	0	No	0
ICT_444	Adamawa	Tignère	Libong	Libong	Libong	7	1	F	2	Negative	0	No	0	No	0
ICT_445	Adamawa	Tignère	Libong	Libong	Libong	10	1	M	1	Negative	0	No	0	No	0
ICT_446	Adamawa	Tignère	Libong	Libong	Libong	10	1	F	2	Negative	0	No	0	No	0
ICT_447	Adamawa	Tignère	Libong	Libong	Libong	31	3	F	2	Negative	0	No	0	No	0
ICT_448	Adamawa	Tignère	Tignère	Casssaguel	Gassaguel	68	5	M	1	Negative	0	No	0	No	0
ICT_449	Adamawa	Tignère	Tignère	Casssaguel	Gassaguel	22	2	M	1	Negative	0	No	0	No	0
ICT_450	Adamawa	Tignère	Tignère	Casssaguel	Gassaguel	20	1	M	1	Negative	0	No	0	No	0
ICT_451	Adamawa	Tignère	Tignère	Casssaguel	Gassaguel	44	4	M	1	positive	1	No	0	No	0
ICT_452	Adamawa	Tignère	Tignère	Casssaguel	Gassaguel	18	1	M	1	Negative	0	No	0	No	0
ICT_453	Adamawa	Tignère	Tignère	Casssaguel	Gassaguel	30	2	M	1	Negative	0	No	0	No	0
ICT_454	Adamawa	Tignère	Tignère	Casssaguel	Gassaguel	12	1	M	1	Negative	0	No	0	No	0
ICT_455	Adamawa	Tignère	Tignère	Casssaguel	Gassaguel	22	2	M	1	Negative	0	No	0	No	0
ICT_456	Adamawa	Tignère	Tignère	Casssaguel	Gassaguel	37	3	M	1	Negative	0	No	0	No	0
ICT_457	Adamawa	Tignère	Tignère	Casssaguel	Cassaguel	24	2	M	1	Negative	0	No	0	No	0
ICT_458	Adamawa	Tignère	Tignère	Casssaguel	Gassaguel	25	2	M	1	Negative	0	No	0	No	0
ICT_459	Adamawa	Tignère	Tignère	Casssaguel	Gassaguel	23	2	M	1	Negative	0	No	0	No	0
ICT_460	Adamawa	Tignère	Tignère	Casssaguel	Gassaguel	27	2	M	1	Negative	0	No	0	No	0
ICT_461	Adamawa	Tignère	Tignère	Casssaguel	Gassaguel	56	5	M	1	Negative	0	No	0	No	0
ICT_462	Adamawa	Tignère	Tignère	Casssaguel	Gassaguel	50	4	M	1	Negative	0	No	0	No	0
ICT_463	Adamawa	Tignère	Tignère	Casssaguel	Gassaguel	48	4	M	1	Negative	0	No	0	No	0
ICT_464	Adamawa	Tignère	Tignère	Casssaguel	Gassaguel	22	2	M	1	Negative	0	No	0	No	0
ICT_465	Adamawa	Tignère	Tignère	Casssaguel	Gassaguel	9	1	M	1	Negative	0	No	0	No	0
ICT_466	Adamawa	Tignère	Tignère	Casssaguel	Gassaguel	20	1	M	1	Negative	0	No	0	No	0
ICT_467	Adamawa	Tignère	Tignère	Casssaguel	Gassaguel	35	3	M	1	Negative	0	No	0	No	0
ICT_468	Adamawa	Tignère	Tignère	Casssaguel	Gassaguel	6	1	F	2	Negative	0	No	0	No	0
ICT_469	Adamawa	Tignère	Tignère	Casssaguel	Gassaguel	60	5	M	1	Negative	0	No	0	No	0
ICT_470	Adamawa	Tignère	Tignère	Casssaguel	Gassaguel	7	1	F	2	Negative	0	No	0	No	0
ICT_471	Adamawa	Tignère	Tignère	Casssaguel	Gassaguel	6	1	F	2	Negative	0	No	0	No	0
ICT_472	Adamawa	Tignère	Tignère	Casssaguel	Cassaguel	60	5	M	1	Negative	0	No	0	No	0
ICT_473	Adamawa	Tignère	Tignère	Casssaguel	Cassaguel	55	5	M	1	Negative	0	No	0	No	0
ICT_474	Adamawa	Tignère	Tignère	Casssaguel	Gassaguel	8	1	F	2	Negative	0	No	0	No	0
ICT_475	Adamawa	Tignère	Tignère	Casssaguel	Gassaguel	9	1	F	2	Negative	0	No	0	No	0
ICT_476	Adamawa	Tignère	Tignère	Casssaguel	Gassaguel	10	1	F	2	Negative	0	No	0	No	0
ICT_477	Adamawa	Tignère	Tignère	Casssaguel	Gassaguel	10	1	F	2	Negative	0	No	0	No	0
ICT_478	Adamawa	Tignère	Tignère	Casssaguel	Gassaguel	10	1	F	2	Negative	0	No	0	No	0
ICT_479	Adamawa	Tignère	Tignère	Casssaguel	Gassaguel	11	1	F	2	Negative	0	No	0	No	0
ICT_480	Adamawa	Tignère	Tignère	Casssaguel	Gassaguel	12	1	F	2	Negative	0	No	0	No	0
ICT_481	Adamawa	Tignère	Tignère	Casssaguel	Cassaguel	12	1	M	1	Negative	0	No	0	No	0
ICT_482	Adamawa	Tignère	Tignère	Casssaguel	Gassaguel	8	1	M	1	Negative	0	No	0	No	0
ICT_483	Adamawa	Tignère	Tignère	Casssaguel	Gassaguel	10	1	M	1	Negative	0	No	0	No	0
ICT_484	Adamawa	Tignère	Tignère	Casssaguel	Gassaguel	13	1	M	1	Negative	0	No	0	No	0
ICT_485	Adamawa	Tignère	Tignère	Casssaguel	Gassaguel	14	1	M	1	Negative	0	No	0	No	0
ICT_486	Adamawa	Tignère	Tignère	Casssaguel	Gassaguel	64	5	M	1	Negative	0	No	0	No	0
ICT_487	Adamawa	Tignère	Tignère	Casssaguel	Gassaguel	17	1	M	1	Negative	0	No	0	No	0
ICT_488	Adamawa	Tignère	Tignère	Casssaguel	Gassaguel	8	1	M	1	Negative	0	No	0	No	0
ICT_489	Adamawa	Tignère	Tignère	Casssaguel	Gassaguel	11	1	M	1	Negative	0	No	0	No	0
ICT_490	Adamawa	Tignère	Tignère	Casssaguel	Gassaguel	10	1	M	1	Negative	0	No	0	No	0
ICT_491	Adamawa	Tignère	Tignère	Casssaguel	Gassaguel	14	1	M	1	Negative	0	No	0	No	0
ICT_492	Adamawa	Tignère	Tignère	Casssaguel	Gassaguel	15	1	M	1	Negative	0	No	0	No	0
ICT_493	Adamawa	Tignère	Tignère	Casssaguel	Gassaguel	15	1	M	1	Negative	0	No	0	No	0
ICT_494	Adamawa	Tignère	Tignère	Casssaguel	Gassaguel	8	1	M	1	Negative	0	No	0	No	0
ICT_495	Adamawa	Tignère	Tignère	Casssaguel	Gassaguel	27	2	M	1	Negative	0	No	0	No	0
ICT_496	Adamawa	Tignère	Tignère	Casssaguel	Gassaguel	26	2	M	1	Negative	0	No	0	No	0
ICT_497	Adamawa	Tignère	Tignère	Casssaguel	Gassaguel	22	2	M	1	Negative	0	No	0	No	0
ICT_498	Adamawa	Tibati	Mbakaou	Mbakaou	Mbakaou	49	4	M	1	Negative	0	No	0	No	0
ICT_499	Adamawa	Tibati	Mbakaou	Mbakaou	Mbakaou	30	2	M	1	Negative	0	No	0	No	0
ICT_500	Adamawa	Tibati	Mbakaou	Mbakaou	Mbakaou	48	4	M	1	Negative	0	No	0	No	0
ICT_501	Adamawa	Tibati	Mbakaou	Mbakaou	Mbakaou	37	3	M	1	Negative	0	No	0	No	0
ICT_502	Adamawa	Tibati	Mbakaou	Mbakaou	Mbakaou	27	2	M	1	Negative	0	No	0	No	0
ICT_503	Adamawa	Tibati	Mbakaou	Mbakaou	Mbakaou	29	2	M	1	Negative	0	No	0	No	0
ICT_504	Adamawa	Tibati	Mbakaou	Mbakaou	Mbakaou	25	2	M	1	Negative	0	No	0	No	0
ICT_505	Adamawa	Tibati	Mbakaou	Mbakaou	Mbakaou	37	3	M	1	Negative	0	No	0	No	0
ICT_506	Adamawa	Tibati	Mbakaou	Mbakaou	Mbakaou	47	4	M	1	Negative	0	No	0	No	0
ICT_507	Adamawa	Tibati	Mbakaou	Mbakaou	Mbakaou	67	5	M	1	Negative	0	No	0	No	0
ICT_508	Adamawa	Tibati	Mbakaou	Mbakaou	Mbakaou	35	3	M	1	Negative	0	No	0	No	0
ICT_509	Adamawa	Tibati	Mbakaou	Mbakaou	Mbakaou	45	4	M	1	Negative	0	No	0	No	0
ICT_510	Adamawa	Tibati	Mbakaou	Mbakaou	Mbakaou	10	1	M	1	Negative	0	No	0	No	0
ICT_511	Adamawa	Tibati	Mbakaou	Mbakaou	Mbakaou	35	3	M	1	Negative	0	No	0	No	0
ICT_512	Adamawa	Tibati	Mbakaou	Mbakaou	Mbakaou	30	2	M	1	Negative	0	No	0	No	0
ICT_513	Adamawa	Tibati	Mbakaou	Mbakaou	Mbakaou	52	5	M	1	Negative	0	No	0	No	0
ICT_514	Adamawa	Tibati	Mbakaou	Mbakaou	Mbakaou	50	4	M	1	Negative	0	No	0	No	0
ICT_515	Adamawa	Tibati	Mbakaou	Mbakaou	Mbakaou	26	2	M	1	Negative	0	No	0	No	0
ICT_516	Adamawa	Tibati	Mbakaou	Mbakaou	Mbakaou	50	4	M	1	Negative	0	No	0	No	0
ICT_517	Adamawa	Tibati	Mbakaou	Mbakaou	Mbakaou	58	5	M	1	Negative	0	No	0	No	0
ICT_518	Adamawa	Tibati	Mbakaou	Mbakaou	Mbakaou	50	4	M	1	Negative	0	No	0	No	0
ICT_519	Adamawa	Tibati	Mbakaou	Mbakaou	Mbakaou	30	2	M	1	Negative	0	No	0	No	0
ICT_520	Adamawa	Tibati	Mbakaou	Mbakaou	Mbakaou	25	2	M	1	Negative	0	No	0	No	0
ICT_521	Adamawa	Tibati	Mbakaou	Mbakaou	Mbakaou	63	5	M	1	Negative	0	No	0	No	0
ICT_522	Adamawa	Tibati	Mbakaou	Mbakaou	Mbakaou	16	1	M	1	Negative	0	No	0	No	0
ICT_523	Adamawa	Tibati	Mbakaou	Mbakaou	Mbakaou	53	5	M	1	Negative	0	No	0	No	0
ICT_524	Adamawa	Tibati	Mbakaou	Mbakaou	Mbakaou	30	2	M	1	Negative	0	No	0	No	0
ICT_525	Adamawa	Tibati	Mbakaou	Mbakaou	Mbakaou	70	5	F	2	Negative	0	No	0	No	0
ICT_526	Adamawa	Tibati	Mbakaou	Mbakaou	Mbakaou	25	2	F	2	Negative	0	No	0	No	0
ICT_527	Adamawa	Tibati	Mbakaou	Mbakaou	Mbakaou	45	4	F	2	Negative	0	No	0	No	0
ICT_528	Adamawa	Tibati	Mbakaou	Mbakaou	Mbakaou	25	2	F	2	Negative	0	No	0	No	0
ICT_529	Adamawa	Tibati	Mbakaou	Mbakaou	Mbakaou	60	5	F	2	Negative	0	No	0	No	0
ICT_530	Adamawa	Tibati	Mbakaou	Mbakaou	Mbakaou	25	2	F	2	Negative	0	No	0	No	0
ICT_531	Adamawa	Tibati	Mbakaou	Mbakaou	Mbakaou	70	5	M	1	Negative	0	No	0	No	0
ICT_532	Adamawa	Tibati	Mbakaou	Mbakaou	Mbakaou	32	3	M	1	Negative	0	No	0	No	0
ICT_533	Adamawa	Tibati	Mbakaou	Mbakaou	Mbakaou	33	3	M	1	Negative	0	No	0	No	0
ICT_534	Adamawa	Tibati	Mbakaou	Mbakaou	Mbakaou	57	5	M	1	Negative	0	No	0	No	0
ICT_535	Adamawa	Tibati	Mbakaou	Mbakaou	Mbakaou	28	2	M	1	Negative	0	No	0	No	0
ICT_536	Adamawa	Tibati	Mbakaou	Mbakaou	Mbakaou	8	1	F	2	Negative	0	No	0	No	0
ICT_537	Adamawa	Tibati	Mbakaou	Mbakaou	Mbakaou	13	1	F	2	Negative	0	No	0	No	0
ICT_538	Adamawa	Tibati	Tongo	Kota	Kota	60	5	M	1	Negative	0	No	0	No	0
ICT_539	Adamawa	Tibati	Tongo	Kota	Kota	17	1	F	2	Negative	0	No	0	No	0
ICT_540	Adamawa	Tibati	Tongo	Kota	Kota	12	1	F	2	Negative	0	No	0	No	0
ICT_541	Adamawa	Tibati	Tongo	Kota	Kota	12	1	F	2	Negative	0	No	0	No	0
ICT_542	Adamawa	Tibati	Tongo	Kota	Kota	7	1	F	2	Negative	0	No	0	No	0
ICT_543	Adamawa	Tibati	Tongo	Kota	Kota	45	4	M	1	Negative	0	No	0	No	0
ICT_544	Adamawa	Tibati	Tongo	Kota	Kota	14	1	F	2	Negative	0	No	0	No	0
ICT_545	Adamawa	Tibati	Tongo	Kota	Kota	6	1	M	1	Negative	0	No	0	No	0
ICT_546	Adamawa	Tibati	Tongo	Kota	Kota	30	2	M	1	Negative	0	No	0	No	0
ICT_547	Adamawa	Tibati	Tongo	Kota	Kota	6	1	M	1	Negative	0	No	0	No	0
ICT_548	Adamawa	Tibati	Tongo	Kota	Kota	43	4	M	1	Negative	0	No	0	No	0
ICT_549	Adamawa	Tibati	Tongo	Kota	Kota	48	4	M	1	Negative	0	No	0	No	0
ICT_550	Adamawa	Tibati	Tongo	Kota	Kota	26	2	M	1	Negative	0	No	0	No	0
ICT_551	Adamawa	Tibati	Tongo	Kota	Kota	70	5	M	1	Negative	0	No	0	No	0
ICT_552	Adamawa	Tibati	Tongo	Kota	Kota	34	3	M	1	Negative	0	No	0	No	0
ICT_553	Adamawa	Tibati	Tongo	Kota	Kota	23	2	M	1	Negative	0	No	0	No	0
ICT_554	Adamawa	Tibati	Tongo	Kota	Kota	38	3	M	1	Negative	0	No	0	No	0
ICT_555	Adamawa	Tibati	Tongo	Kota	Kota	38	3	M	1	Negative	0	No	0	No	0
ICT_556	Adamawa	Tibati	Tongo	Kota	Kota	75	5	M	1	Negative	0	No	0	No	0
ICT_557	Adamawa	Tibati	Tongo	Kota	Kota	35	3	M	1	Negative	0	No	0	No	0
ICT_558	Adamawa	Tibati	Tongo	Kota	Kota	18	1	M	1	Negative	0	No	0	No	0
ICT_559	Adamawa	Tibati	Tongo	Kota	Kota	25	2	M	1	Negative	0	No	0	No	0
ICT_560	Adamawa	Tibati	Tongo	Kota	Kota	70	5	M	1	Negative	0	No	0	No	0
ICT_561	Adamawa	Tibati	Tongo	Kota	Kota	30	2	M	1	Negative	0	No	0	No	0
ICT_562	Adamawa	Tibati	Tongo	Kota	Kota	70	5	M	1	Negative	0	No	0	No	0
ICT_563	Adamawa	Tibati	Tongo	Kota	Kota	28	2	M	1	Negative	0	No	0	No	0
ICT_564	Adamawa	Tibati	Tongo	Kota	Kota	27	2	M	1	Negative	0	No	0	No	0
ICT_565	Adamawa	Tibati	Tongo	Kota	Kota	20	1	M	1	Negative	0	No	0	No	0
ICT_566	Adamawa	Tibati	Tongo	Kota	Kota	29	2	M	1	Negative	0	No	0	No	0
ICT_567	Adamawa	Tibati	Tongo	Kota	Kota	17	1	M	1	Negative	0	No	0	No	0
ICT_568	Adamawa	Tibati	Tongo	Kota	Kota	16	1	F	2	Negative	0	No	0	No	0
ICT_569	Adamawa	Tibati	Tongo	Kota	Kota	11	1	F	2	Negative	0	No	0	No	0
ICT_570	Adamawa	Tibati	Tongo	Kota	Kota	6	1	F	2	Negative	0	No	0	No	0
ICT_571	Adamawa	Tibati	Tongo	Kota	Kota	60	5	F	2	Negative	0	No	0	No	0
ICT_572	Adamawa	Tibati	Tongo	Kota	Kota	14	1	F	2	Negative	0	No	0	No	0
ICT_573	Adamawa	Tibati	Tongo	Kota	Kota	16	1	F	2	Negative	0	No	0	No	0
ICT_574	Adamawa	Tibati	Tongo	Kota	Kota	45	4	F	2	Negative	0	No	0	No	0
ICT_575	Adamawa	Tibati	Tongo	Kota	Kota	12	1	M	1	Negative	0	No	0	No	0
ICT_576	Adamawa	Tibati	Tongo	Kota	Kota	17	1	M	1	Negative	0	No	0	No	0
ICT_577	Adamawa	Banyo	Mbanti katarko	Mbanti Katarka	Mbanti	40	3	M	1	Negative	0	No	0	No	0
ICT_578	Adamawa	Banyo	Mbanti katarko	Mbanti Katarka	Mbanti	39	3	M	1	Negative	0	No	0	No	0
ICT_579	Adamawa	Banyo	Mbanti katarko	Mbanti Katarka	Mbanti	33	3	M	1	Negative	0	No	0	No	0
ICT_580	Adamawa	Banyo	Mbanti katarko	Mbanti Katarka	Mbanti	40	3	M	1	Negative	0	No	0	No	0
ICT_581	Adamawa	Banyo	Mbanti katarko	Mbanti Katarka	Mbanti	40	3	M	1	Negative	0	No	0	No	0
ICT_582	Adamawa	Banyo	Mbanti katarko	Mbanti Katarka	Mbanti	43	4	M	1	Negative	0	No	0	No	0
ICT_583	Adamawa	Banyo	Mbanti katarko	Mbanti Katarka	Mbanti	5	1	F	2	Negative	0	No	0	No	0
ICT_584	Adamawa	Banyo	Mbanti katarko	Mbanti Katarka	Mbanti	45	4	F	2	Negative	0	No	0	No	0
ICT_585	Adamawa	Banyo	Mbanti katarko	Mbanti Katarka	Mbanti	41	4	F	2	Negative	0	No	0	No	0
ICT_586	Adamawa	Banyo	Mbanti katarko	Mbanti Katarka	Mbanti	78	5	M	1	Negative	0	No	0	No	0
ICT_587	Adamawa	Banyo	Mbanti katarko	Mbanti Katarka	Mbanti	37	3	M	1	Negative	0	No	0	No	0
ICT_588	Adamawa	Banyo	Mbanti katarko	Mbanti Katarka	Mbanti	39	3	M	1	Negative	0	No	0	No	0
ICT_589	Adamawa	Banyo	Mbanti katarko	Mbanti Katarka	Mbanti	40	3	M	1	Negative	0	No	0	No	0
ICT_590	Adamawa	Banyo	Mbanti katarko	Mbanti Katarka	Mbanti	20	1	M	1	Negative	0	No	0	No	0
ICT_591	Adamawa	Banyo	Mbanti katarko	Mbanti Katarka	Mbanti	40	3	M	1	Negative	0	No	0	No	0
ICT_592	Adamawa	Banyo	Mbanti katarko	Mbanti Katarka	Mbanti	40	3	M	1	Negative	0	No	0	No	0
ICT_593	Adamawa	Banyo	Mbanti katarko	Mbanti Katarka	Mbanti	37	3	M	1	Negative	0	No	0	No	0
ICT_594	Adamawa	Banyo	Mbanti katarko	Mbanti Katarka	Mbanti	39	3	M	1	Negative	0	No	0	No	0
ICT_595	Adamawa	Banyo	Mbanti katarko	Mbanti Katarka	Mbanti	29	2	F	2	Negative	0	No	0	No	0
ICT_596	Adamawa	Banyo	Mbanti katarko	Mbanti Katarka	Mbanti	18	1	M	1	Negative	0	No	0	No	0
ICT_597	Adamawa	Banyo	Mbanti katarko	Mbanti Katarka	Mbanti	29	2	M	1	Negative	0	No	0	No	0
ICT_598	Adamawa	Banyo	Mbanti katarko	Mbanti Katarka	Mbanti	24	2	M	1	Negative	0	No	0	No	0
ICT_599	Adamawa	Banyo	Mbanti katarko	Mbanti Katarka	Mbanti	37	3	M	1	Negative	0	No	0	No	0
ICT_600	Adamawa	Banyo	Mbanti katarko	Mbanti Katarka	Mbanti	42	4	M	1	Negative	0	No	0	No	0
ICT_601	Adamawa	Banyo	Mbanti katarko	Mbanti Katarka	Mbanti	17	1	M	1	Negative	0	No	0	No	0
ICT_602	Adamawa	Banyo	Mbanti katarko	Mbanti Katarka	Mbanti	38	3	F	2	Negative	0	No	0	No	0
ICT_603	Adamawa	Banyo	Mbanti katarko	Mbanti Katarka	Mbanti	15	1	M	1	Negative	0	No	0	No	0
ICT_604	Adamawa	Banyo	Mbanti katarko	Mbanti Katarka	Mbanti	31	3	M	1	Negative	0	No	0	No	0
ICT_605	Adamawa	Banyo	Mbanti katarko	Mbanti Katarka	Mbanti	22	2	M	1	Negative	0	No	0	No	0
ICT_606	Adamawa	Banyo	Mbanti katarko	Mbanti Katarka	Mbanti	18	1	M	1	Negative	0	No	0	No	0
ICT_607	Adamawa	Banyo	Mbanti katarko	Mbanti Katarka	Mbanti	51	5	M	1	Negative	0	No	0	No	0
ICT_608	Adamawa	Banyo	Mbanti katarko	Mbanti Katarka	Mbanti	15	1	M	1	Negative	0	No	0	No	0
ICT_609	Adamawa	Banyo	Mbanti katarko	Mbanti Katarka	Mbanti	20	1	M	1	Negative	0	No	0	No	0
ICT_610	Adamawa	Banyo	Mbanti katarko	Mbanti Katarka	Mbanti	31	3	M	1	Negative	0	No	0	No	0
ICT_611	Adamawa	Banyo	Mbanti katarko	Mbanti Katarka	Mbanti	20	1	F	2	Negative	0	No	0	No	0
ICT_612	Adamawa	Banyo	Mbanti katarko	Mbanti Katarka	Mbanti	37	3	F	2	Negative	0	No	0	No	0
ICT_613	Adamawa	Banyo	Mbanti katarko	Mbanti Katarka	Mbanti	20	1	F	2	Negative	0	No	0	No	0
ICT_614	Adamawa	Banyo	Mbanti katarko	Mbanti Katarka	Mbanti	34	3	F	2	Negative	0	No	0	No	0
ICT_615	Adamawa	Banyo	Mbanti katarko	Mbanti Katarka	Mbanti	47	4	F	2	Negative	0	No	0	No	0
ICT_616	Adamawa	Banyo	Mbanti katarko	Mbanti Katarka	Mbanti	17	1	M	1	Negative	0	No	0	No	0
ICT_617	Adamawa	Banyo	Mbanti katarko	Mbanti Katarka	Mbanti	75	5	M	1	Negative	0	Yes	1	No	0
ICT_618	Adamawa	Banyo	Allat	Allat centre	Allat	36	3	M	1	Negative	0	No	0	No	0
ICT_619	Adamawa	Banyo	Allat	Allat centre	Allat	30	2	M	1	Negative	0	No	0	No	0
ICT_620	Adamawa	Banyo	Allat	Allat centre	Allat	29	2	M	1	Negative	0	No	0	No	0
ICT_621	Adamawa	Banyo	Allat	Allat centre	Allat	44	4	M	1	Negative	0	No	0	No	0
ICT_622	Adamawa	Banyo	Allat	Allat centre	Allat	30	2	M	1	Negative	0	No	0	No	0
ICT_623	Adamawa	Banyo	Allat	Allat centre	Allat	40	3	M	1	Negative	0	No	0	No	0
ICT_624	Adamawa	Banyo	Allat	Allat centre	Allat	35	3	M	1	Negative	0	No	0	No	0
ICT_625	Adamawa	Banyo	Allat	Allat centre	Allat	18	1	M	1	Negative	0	No	0	No	0
ICT_626	Adamawa	Banyo	Allat	Allat centre	Allat	15	1	M	1	Negative	0	No	0	No	0
ICT_627	Adamawa	Banyo	Allat	Allat centre	Allat	14	1	M	1	Negative	0	No	0	No	0
ICT_628	Adamawa	Banyo	Allat	Allat centre	Allat	34	3	M	1	positive	1	No	0	No	0
ICT_629	Adamawa	Banyo	Allat	Allat centre	Allat	32	3	M	1	Negative	0	No	0	No	0
ICT_630	Adamawa	Banyo	Allat	Allat centre	Allat	30	2	M	1	Negative	0	No	0	No	0
ICT_631	Adamawa	Banyo	Allat	Allat centre	Allat	21	2	M	1	Negative	0	No	0	No	0
ICT_632	Adamawa	Banyo	Allat	Allat centre	Allat	60	5	M	1	Negative	0	No	0	No	0
ICT_633	Adamawa	Banyo	Allat	Allat centre	Allat	27	2	M	1	Negative	0	No	0	No	0
ICT_634	Adamawa	Banyo	Allat	Allat centre	Allat	26	2	M	1	Negative	0	No	0	No	0
ICT_635	Adamawa	Banyo	Allat	Allat centre	Allat	57	5	M	1	Negative	0	No	0	No	0
ICT_636	Adamawa	Banyo	Allat	Allat centre	Allat	75	5	M	1	Negative	0	No	0	No	0
ICT_637	Adamawa	Banyo	Allat	Allat centre	Allat	50	4	M	1	Negative	0	No	0	No	0
ICT_638	Adamawa	Banyo	Allat	Allat centre	Allat	37	3	M	1	Negative	0	No	0	No	0
ICT_639	Adamawa	Banyo	Allat	Allat centre	Allat	40	3	M	1	Negative	0	No	0	No	0
ICT_640	Adamawa	Banyo	Allat	Allat centre	Allat	70	5	M	1	Negative	0	No	0	No	0
ICT_641	Adamawa	Banyo	Allat	Allat centre	Allat	8	1	F	2	Negative	0	No	0	No	0
ICT_642	Adamawa	Banyo	Allat	Allat centre	Allat	12	1	F	2	Negative	0	No	0	No	0
ICT_643	Adamawa	Banyo	Allat	Allat centre	Allat	9	1	F	2	Negative	0	No	0	No	0
ICT_644	Adamawa	Banyo	Allat	Allat centre	Allat	12	1	F	2	Negative	0	No	0	No	0
ICT_645	Adamawa	Banyo	Allat	Allat centre	Allat	10	1	F	2	Negative	0	No	0	No	0
ICT_646	Adamawa	Banyo	Allat	Allat centre	Allat	11	1	F	2	Negative	0	No	0	No	0
ICT_647	Adamawa	Banyo	Allat	Allat centre	Allat	13	1	F	2	Negative	0	No	0	No	0
ICT_648	Adamawa	Banyo	Allat	Allat centre	Allat	8	1	F	2	Negative	0	No	0	No	0
ICT_649	Adamawa	Banyo	Allat	Allat centre	Allat	35	3	F	2	Negative	0	No	0	No	0
ICT_650	Adamawa	Banyo	Allat	Allat centre	Allat	33	3	F	2	Negative	0	No	0	No	0
ICT_651	Adamawa	Banyo	Allat	Allat centre	Allat	32	3	F	2	Negative	0	No	0	No	0
ICT_652	Adamawa	Banyo	Allat	Allat centre	Allat	12	1	F	2	Negative	0	No	0	No	0
ICT_653	Adamawa	Banyo	Allat	Allat centre	Allat	18	1	F	2	Negative	0	No	0	No	0
ICT_654	Adamawa	Banyo	Allat	Allat centre	Allat	16	1	F	2	Negative	0	No	0	No	0
ICT_655	Adamawa	Banyo	Allat	Allat centre	Allat	32	3	F	2	Negative	0	No	0	No	0
ICT_656	Adamawa	Banyo	Allat	Allat centre	Allat	30	2	F	2	Negative	0	No	0	No	0
ICT_657	Adamawa	Banyo	Allat	Allat centre	Allat	28	2	F	2	Negative	0	No	0	No	0
ICT_658	Adamawa	Bankim	Nyamboya	Tchamba	Tchamba	40	3	M	1	Negative	0	No	0	No	0
ICT_659	Adamawa	Bankim	Nyamboya	Tchamba	Tchamba	34	3	M	1	Negative	0	No	0	No	0
ICT_660	Adamawa	Bankim	Nyamboya	Tchamba	Tchamba	30	2	M	1	Negative	0	No	0	No	0
ICT_661	Adamawa	Bankim	Nyamboya	Tchamba	Tchamba	65	5	F	2	Negative	0	No	0	No	0
ICT_662	Adamawa	Bankim	Nyamboya	Tchamba	Tchamba	45	4	M	1	Negative	0	No	0	No	0
ICT_663	Adamawa	Bankim	Nyamboya	Tchamba	Tchamba	21	2	M	1	Negative	0	No	0	No	0
ICT_664	Adamawa	Bankim	Nyamboya	Tchamba	Tchamba	48	4	M	1	Negative	0	No	0	No	0
ICT_665	Adamawa	Bankim	Nyamboya	Tchamba	Tchamba	19	1	F	2	Negative	0	No	0	No	0
ICT_666	Adamawa	Bankim	Nyamboya	Tchamba	Tchamba	20	1	F	2	Negative	0	No	0	No	0
ICT_667	Adamawa	Bankim	Nyamboya	Tchamba	Tchamba	40	3	M	1	Negative	0	No	0	No	0
ICT_668	Adamawa	Bankim	Nyamboya	Tchamba	Tchamba	19	1	F	2	Negative	0	No	0	No	0
ICT_669	Adamawa	Bankim	Nyamboya	Tchamba	Tchamba	37	3	F	2	Negative	0	No	0	No	0
ICT_670	Adamawa	Bankim	Nyamboya	Tchamba	Tchamba	52	5	M	1	Negative	0	No	0	No	0
ICT_671	Adamawa	Bankim	Nyamboya	Tchamba	Tchamba	19	1	M	1	Negative	0	No	0	No	0
ICT_672	Adamawa	Bankim	Nyamboya	Tchamba	Tchamba	20	1	M	1	Negative	0	No	0	No	0
ICT_673	Adamawa	Bankim	Nyamboya	Tchamba	Tchamba	29	2	M	1	Negative	0	No	0	No	0
ICT_674	Adamawa	Bankim	Nyamboya	Tchamba	Tchamba	69	5	M	1	Negative	0	No	0	No	0
ICT_675	Adamawa	Bankim	Nyamboya	Tchamba	Tchamba	19	1	M	1	Negative	0	No	0	No	0
ICT_676	Adamawa	Bankim	Nyamboya	Tchamba	Tchamba	25	2	M	1	Negative	0	No	0	No	0
ICT_677	Adamawa	Bankim	Nyamboya	Tchamba	Tchamba	60	5	F	2	Negative	0	No	0	No	0
ICT_678	Adamawa	Bankim	Nyamboya	Tchamba	Tchamba	23	2	M	1	Negative	0	No	0	No	0
ICT_679	Adamawa	Bankim	Nyamboya	Tchamba	Tchamba	50	4	M	1	Negative	0	No	0	No	0
ICT_680	Adamawa	Bankim	Nyamboya	Tchamba	Tchamba	34	3	M	1	Negative	0	No	0	No	0
ICT_681	Adamawa	Bankim	Nyamboya	Tchamba	Tchamba	10	1	M	1	Negative	0	No	0	No	0
ICT_682	Adamawa	Bankim	Nyamboya	Tchamba	Tchamba	34	3	M	1	Negative	0	No	0	No	0
ICT_683	Adamawa	Bankim	Nyamboya	Tchamba	Tchamba	27	2	M	1	Negative	0	No	0	No	0
ICT_684	Adamawa	Bankim	Nyamboya	Tchamba	Tchamba	36	3	M	1	Negative	0	No	0	No	0
ICT_685	Adamawa	Bankim	Nyamboya	Tchamba	Tchamba	34	3	M	1	Negative	0	No	0	No	0
ICT_686	Adamawa	Bankim	Nyamboya	Tchamba	Tchamba	18	1	M	1	Negative	0	No	0	No	0
ICT_687	Adamawa	Bankim	Nyamboya	Tchamba	Tchamba	17	1	M	1	Negative	0	No	0	No	0
ICT_688	Adamawa	Bankim	Nyamboya	Tchamba	Tchamba	23	2	M	1	Negative	0	No	0	No	0
ICT_689	Adamawa	Bankim	Nyamboya	Tchamba	Tchamba	46	4	M	1	Negative	0	No	0	No	0
ICT_690	Adamawa	Bankim	Nyamboya	Tchamba	Tchamba	42	4	M	1	Negative	0	No	0	No	0
ICT_691	Adamawa	Bankim	Bankim rutal	Bongam	Bongam	21	2	M	1	Negative	0	No	0	No	0
ICT_692	Adamawa	Bankim	Bankim rutal	Bongam	Bongam	13	1	F	2	Negative	0	No	0	No	0
ICT_693	Adamawa	Bankim	Bankim rutal	Bongam	Bongam	26	2	M	1	Negative	0	No	0	No	0
ICT_694	Adamawa	Bankim	Bankim rutal	Bongam	Bongam	16	1	F	2	Negative	0	No	0	No	0
ICT_695	Adamawa	Bankim	Bankim rutal	Bongam	Bongam	11	1	F	2	Negative	0	No	0	No	0
ICT_696	Adamawa	Bankim	Bankim rutal	Bongam	Bongam	32	3	M	1	Negative	0	No	0	No	0
ICT_697	Adamawa	Bankim	Bankim rutal	Bongam	Bongam	11	1	F	2	Negative	0	No	0	No	0
ICT_698	Adamawa	Bankim	Bankim rutal	Bongam	Bongam	16	1	F	2	Negative	0	No	0	No	0
ICT_699	Adamawa	Bankim	Bankim rutal	Bongam	Bongam	13	1	F	2	Negative	0	No	0	No	0
ICT_700	Adamawa	Bankim	Bankim rutal	Bongam	Bongam	30	2	F	2	Negative	0	No	0	No	0
ICT_701	Adamawa	Bankim	Bankim rutal	Bongam	Bongam	11	1	F	2	Negative	0	No	0	No	0
ICT_702	Adamawa	Bankim	Bankim rutal	Bongam	Bongam	8	1	F	2	Negative	0	No	0	No	0
ICT_703	Adamawa	Bankim	Bankim rutal	Bongam	Bongam	8	1	F	2	Negative	0	No	0	No	0
ICT_704	Adamawa	Bankim	Bankim rutal	Bongam	Bongam	8	1	F	2	Negative	0	No	0	No	0
ICT_705	Adamawa	Bankim	Bankim rutal	Bongam	Bongam	52	5	F	2	Negative	0	No	0	No	0
ICT_706	Adamawa	Bankim	Bankim rutal	Bongam	Bongam	65	5	F	2	positive	1	No	0	No	0
ICT_707	Adamawa	Bankim	Bankim rutal	Bongam	Bongam	40	3	M	1	Negative	0	No	0	No	0
ICT_708	Adamawa	Bankim	Bankim rutal	Bongam	Bongam	67	5	M	1	Negative	0	No	0	No	0
ICT_709	Adamawa	Bankim	Bankim rutal	Bongam	Bongam	38	3	M	1	Negative	0	No	0	No	0
ICT_710	Adamawa	Bankim	Bankim rutal	Bongam	Bongam	36	3	F	2	Negative	0	No	0	No	0
ICT_711	Adamawa	Bankim	Bankim rutal	Bongam	Bongam	40	3	F	2	Negative	0	No	0	No	0
ICT_712	Adamawa	Bankim	Bankim rutal	Bongam	Bongam	8	1	F	2	Negative	0	No	0	No	0
ICT_713	Adamawa	Bankim	Bankim rutal	Bongam	Bongam	9	1	F	2	Negative	0	No	0	No	0
ICT_714	Adamawa	Bankim	Bankim rutal	Bongam	Bongam	7	1	F	2	Negative	0	No	0	No	0
ICT_715	Adamawa	Bankim	Bankim rutal	Bongam	Bongam	12	1	F	2	Negative	0	No	0	No	0
ICT_716	Adamawa	Bankim	Bankim rutal	Bongam	Bongam	11	1	M	1	Negative	0	No	0	No	0
ICT_717	Adamawa	Bankim	Bankim rutal	Bongam	Bongam	44	4	M	1	Negative	0	No	0	No	0
ICT_718	Adamawa	Bankim	Bankim rutal	Bongam	Bongam	17	1	M	1	Negative	0	No	0	No	0
ICT_719	Adamawa	Bankim	Bankim rutal	Bongam	Bongam	36	3	M	1	Negative	0	No	0	No	0
ICT_720	Adamawa	Bankim	Bankim rutal	Bongam	Bongam	27	2	M	1	Negative	0	No	0	No	0
ICT_721	Adamawa	Bankim	Bankim rutal	Bongam	Bongam	35	3	F	2	Negative	0	No	0	No	0
ICT_722	Adamawa	Bankim	Bankim rutal	Bongam	Bongam	35	3	M	1	Negative	0	No	0	No	0
ICT_723	Adamawa	Ngaoundéré rural	Wack	Ndom-Benoué	Ndom-benoué	8	1	F	2	Negative	0	No	0	No	0
ICT_724	Adamawa	Ngaoundéré rural	Wack	Ndom-Benoué	Ndom-benoué	12	1	M	1	Negative	0	No	0	No	0
ICT_725	Centre	Mbandjock	Ndjone	Ndjone	Ndjoné	70	5	M	1	Negative	0	No	0	No	0
ICT_726	Centre	Mbandjock	Ndjone	Ndjone	Ndjoné	68	5	F	2	Negative	0	No	0	No	0
ICT_727	Centre	Mbandjock	Ndjone	Ndjone	Ndjoné	68	5	F	2	Negative	0	No	0	No	0
ICT_728	Centre	Mbandjock	Ndjone	Ndjone	Ndjoné	64	5	M	1	Negative	0	No	0	No	0
ICT_729	Centre	Mbandjock	Ndjone	Ndjone	Ndjoné	62	5	M	1	Negative	0	No	0	No	0
ICT_730	Centre	Mbandjock	Ndjone	Ndjone	Ndjoné	51	5	M	1	Negative	0	No	0	No	0
ICT_731	Centre	Mbandjock	Ndjone	Ndjone	Ndjoné	70	5	M	1	Negative	0	No	0	No	0
ICT_732	Centre	Mbandjock	Ndjone	Ndjone	Ndjoné	61	5	M	1	Negative	0	No	0	No	0
ICT_733	Centre	Mbandjock	Ndjone	Ndjone	Ndjoné	66	5	F	2	Negative	0	No	0	No	0
ICT_734	Centre	Mbandjock	Ndjone	Ndjone	Ndjoné	64	5	F	2	Negative	0	No	0	No	0
ICT_735	Centre	Mbandjock	Ndjone	Ndjone	Ndjoné	61	5	F	2	Negative	0	No	0	No	0
ICT_736	Centre	Mbandjock	Ndjone	Ndjone	Ndjoné	65	5	F	2	Negative	0	No	0	No	0
ICT_737	Centre	Mbandjock	Ndjone	Ndjone	Ndjoné	15	1	F	2	Negative	0	No	0	No	0
ICT_738	Centre	Mbandjock	Ndjone	Ndjone	Ndjoné	23	2	F	2	Negative	0	No	0	No	0
ICT_739	Centre	Mbandjock	Ndjone	Ndjone	Ndjoné	57	5	F	2	Negative	0	No	0	No	0
ICT_740	Centre	Mbandjock	Ndjone	Ndjone	Ndjoné	17	1	F	2	Negative	0	No	0	No	0
ICT_741	Centre	Mbandjock	Ndjone	Ndjone	Ndjoné	18	1	F	2	Negative	0	No	0	No	0
ICT_742	Centre	Mbandjock	Ndjone	Ndjone	Ndjoné	13	1	F	2	Negative	0	No	0	No	0
ICT_743	Centre	Mbandjock	Ndjone	Ndjone	Ndjoné	20	1	F	2	Negative	0	No	0	No	0
ICT_744	Centre	Mbandjock	Ndjone	Ndjone	Ndjoné	6	1	M	1	Negative	0	No	0	No	0
ICT_745	Centre	Mbandjock	Ndjone	Ndjone	Ndjoné	19	1	F	2	Negative	0	No	0	No	0
ICT_746	Centre	Mbandjock	Ndjone	Ndjone	Ndjoné	38	3	F	2	Negative	0	No	0	No	0
ICT_747	Centre	Mbandjock	Ndjone	Ndjone	Ndjoné	20	1	M	1	Negative	0	No	0	No	0
ICT_748	Centre	Mbandjock	Ndjone	Ndjone	Ndjoné	37	3	F	2	Negative	0	No	0	No	0
ICT_749	Centre	Mbandjock	Ndjone	Ndjone	Ndjoné	33	3	F	2	Negative	0	No	0	No	0
ICT_750	Centre	Mbandjock	Ndjone	Ndjone	Ndjoné	12	1	M	1	Negative	0	No	0	No	0
ICT_751	Centre	Mbandjock	Ndjone	Ndjone	Ndjoné	18	1	M	1	Negative	0	No	0	No	0
ICT_752	Centre	Mbandjock	Ndjone	Ndjone	Ndjoné	13	1	M	1	Negative	0	No	0	No	0
ICT_753	Centre	Mbandjock	Ndjone	Ndjone	Ndjoné	70	5	F	2	Negative	0	No	0	No	0
ICT_754	Centre	Mbandjock	Ndjone	Ndjone	Ndjoné	45	4	F	2	Negative	0	No	0	No	0
ICT_755	Centre	Mbandjock	Ndjone	Ndjone	Ndjoné	67	5	F	2	Negative	0	No	0	No	0
ICT_756	Centre	Mbandjock	Ndjone	Ndjone	Ndjoné	71	5	F	2	Negative	0	No	0	No	0
ICT_757	Centre	Mbandjock	Ndjone	Ndjone	Ndjoné	39	3	F	2	Negative	0	No	0	No	0
ICT_758	Centre	Ebebda	Ebebda	Etamkouma	ihhj	6	1	M	1	positive	1	Yes	1	Yes	1
ICT_759	Centre	Ebebda	Ebebda	Etamkouma	ihhj	6	1	M	1	positive	1	Yes	1	Yes	1
ICT_760	Centre	Ebebda	Ebebda	Etamkouma	ihhj	6	1	M	1	positive	1	Yes	1	Yes	1
ICT_761	Centre	Mbandjock	Ndjone	Ndjone	Ndjoné	52	5	M	1	Negative	0	No	0	No	0
ICT_762	Centre	Mbandjock	Ndjone	Ndjone	Ndjoné	68	5	M	1	Negative	0	No	0	No	0
ICT_763	Centre	Mbandjock	Ndjone	Ndjone	Ndjoné	26	2	F	2	Negative	0	No	0	No	0
ICT_764	Centre	Mbandjock	Ndjone	Ndjone	Ndjoné	17	1	F	2	Negative	0	No	0	No	0
ICT_765	Centre	Mbandjock	Ndjone	Ndjone	Ndjoné	42	4	F	2	Negative	0	No	0	No	0
ICT_766	Centre	Mbandjock	Ndjone	Ndjone	Ndjoné	34	3	F	2	Negative	0	No	0	No	0
ICT_767	Centre	Mbandjock	Ndjone	Ndjone	Ndjoné	65	5	F	2	Negative	0	No	0	No	0
ICT_768	Centre	Mbandjock	Ndjone	Ndjone	Ndjoné	50	4	M	1	Negative	0	No	0	No	0
ICT_769	Centre	Mbandjock	Ndjone	Ndjone	Ndjoné	25	2	F	2	Negative	0	No	0	No	0
ICT_770	Centre	Mbandjock	Ndjone	Ndjone	Ndjoné	39	3	M	1	Negative	0	No	0	No	0
ICT_771	Centre	Mbandjock	Ndjone	Ndjone	Ndjoné	24	2	M	1	Negative	0	No	0	No	0
ICT_772	Centre	Mbandjock	Ndjone	Ndjone	Ndjoné	25	2	M	1	Negative	0	No	0	No	0
ICT_773	Centre	Mbandjock	Ndjone	Ndjone	Ndjoné	23	2	M	1	Negative	0	No	0	No	0
ICT_774	Centre	Mbandjock	Ndjone	Ndjone	Ndjoné	28	2	F	2	Negative	0	No	0	No	0
ICT_775	Centre	Mbandjock	Ndjone	Ndjone	Ndjoné	41	4	F	2	Negative	0	No	0	No	0
ICT_776	Centre	Mbandjock	Mbandjock	Plateau	Plateau	42	4	M	1	Negative	0	No	0	No	0
ICT_777	Centre	Mbandjock	Mbandjock	Plateau	Plateau	49	4	M	1	Negative	0	No	0	No	0
ICT_778	Centre	Mbandjock	Mbandjock	Plateau	Plateau	64	5	M	1	Negative	0	No	0	No	0
ICT_779	Centre	Mbandjock	Mbandjock	Plateau	Plateau	65	5	M	1	positive	1	No	0	No	0
ICT_780	Centre	Mbandjock	Mbandjock	Plateau	Plateau	61	5	M	1	Negative	0	No	0	No	0
ICT_781	Centre	Mbandjock	Mbandjock	Plateau	Plateau	60	5	M	1	positive	1	No	0	No	0
ICT_782	Centre	Mbandjock	Mbandjock	Plateau	Plateau	70	5	M	1	positive	1	No	0	No	0
ICT_783	Centre	Mbandjock	Mbandjock	Plateau	Plateau	31	3	F	2	Negative	0	No	0	No	0
ICT_784	Centre	Mbandjock	Mbandjock	Plateau	Plateau	37	3	M	1	Negative	0	No	0	No	0
ICT_785	Centre	Mbandjock	Mbandjock	Plateau	Plateau	16	1	M	1	Negative	0	No	0	No	0
ICT_786	Centre	Mbandjock	Mbandjock	Plateau	Plateau	11	1	F	2	Negative	0	No	0	No	0
ICT_787	Centre	Mbandjock	Mbandjock	Plateau	Plateau	80	5	F	2	Negative	0	No	0	No	0
ICT_788	Centre	Mbandjock	Mbandjock	Plateau	Plateau	52	5	M	1	Negative	0	No	0	No	0
ICT_789	Centre	Mbandjock	Mbandjock	Plateau	Plateau	19	1	F	2	Negative	0	No	0	No	0
ICT_790	Centre	Mbandjock	Mbandjock	Plateau	Plateau	41	4	F	2	Negative	0	No	0	No	0
ICT_791	Centre	Mbandjock	Mbandjock	Plateau	Plateau	63	5	F	2	Negative	0	No	0	No	0
ICT_792	Centre	Mbandjock	Mbandjock	Plateau	Plateau	66	5	F	2	Negative	0	No	0	No	0
ICT_793	Centre	Mbandjock	Mbandjock	Plateau	Plateau	22	2	F	2	Negative	0	No	0	No	0
ICT_794	Centre	Mbandjock	Mbandjock	Plateau	Plateau	54	5	F	2	Negative	0	No	0	No	0
ICT_795	Centre	Mbandjock	Mbandjock	Plateau	Plateau	57	5	F	2	Negative	0	No	0	No	0
ICT_796	Centre	Mbandjock	Mbandjock	Plateau	Plateau	38	3	F	2	Negative	0	No	0	No	0
ICT_797	Centre	Mbandjock	Mbandjock	Plateau	Plateau	49	4	F	2	Negative	0	No	0	No	0
ICT_798	Centre	Mbandjock	Mbandjock	Plateau	Plateau	49	4	F	2	Negative	0	No	0	No	0
ICT_799	Centre	Mbandjock	Mbandjock	Plateau	Plateau	16	1	F	2	Negative	0	No	0	No	0
ICT_800	Centre	Mbandjock	Mbandjock	Plateau	Plateau	28	2	F	2	Negative	0	No	0	No	0
ICT_801	Centre	Mbandjock	Mbandjock	Plateau	Plateau	16	1	F	2	Negative	0	No	0	No	0
ICT_802	Centre	Mbandjock	Mbandjock	Plateau	Plateau	12	1	F	2	Negative	0	No	0	No	0
ICT_803	Centre	Mbandjock	Mbandjock	Plateau	Plateau	40	3	F	2	Negative	0	No	0	No	0
ICT_804	Centre	Mbandjock	Mbandjock	Plateau	Plateau	42	4	F	2	Negative	0	No	0	No	0
ICT_805	Centre	Mbandjock	Mbandjock	Plateau	Plateau	12	1	F	2	Negative	0	No	0	No	0
ICT_806	Centre	Mbandjock	Mbandjock	Plateau	Plateau	53	5	F	2	Negative	0	No	0	No	0
ICT_807	Centre	Mbandjock	Mbandjock	Plateau	Plateau	57	5	F	2	Negative	0	No	0	No	0
ICT_808	Centre	Mbandjock	Mbandjock	Plateau	Plateau	54	5	M	1	Negative	0	No	0	No	0
ICT_809	Centre	Mbandjock	Mbandjock	Plateau	Plateau	7	1	F	2	Negative	0	No	0	No	0
ICT_810	Centre	Mbandjock	Mbandjock	Plateau	Plateau	60	5	F	2	Negative	0	No	0	No	0
ICT_811	Centre	Mbandjock	Mbandjock	Plateau	Plateau	57	5	M	1	Negative	0	No	0	No	0
ICT_812	Centre	Mbandjock	Mbandjock	Plateau	Plateau	15	1	M	1	Negative	0	No	0	No	0
ICT_813	Centre	Mbandjock	Mbandjock	Plateau	Plateau	63	5	M	1	Negative	0	No	0	No	0
ICT_814	Centre	Mbandjock	Mbandjock	Plateau	Plateau	56	5	F	2	Negative	0	No	0	No	0
ICT_815	Centre	Mbandjock	Mbandjock	Plateau	Plateau	49	4	F	2	Negative	0	No	0	No	0
ICT_816	Centre	Mbandjock	Mbandjock	Plateau	Plateau	46	4	F	2	Negative	0	No	0	No	0
ICT_817	Centre	Mbandjock	Mbandjock	Plateau	Plateau	70	5	M	1	Negative	0	No	0	No	0
ICT_818	Centre	Mbandjock	Mbandjock	Plateau	Plateau	60	5	F	2	Negative	0	No	0	No	0
ICT_819	Centre	Mbandjock	Mbandjock	Plateau	Plateau	43	4	M	1	Negative	0	No	0	No	0
ICT_820	Centre	Mbandjock	Mbandjock	Plateau	Plateau	49	4	F	2	Negative	0	No	0	No	0
ICT_821	Centre	Mbandjock	Mbandjock	Plateau	Plateau	29	2	F	2	Negative	0	No	0	No	0
ICT_822	Centre	Mbandjock	Mbandjock	Plateau	Plateau	28	2	F	2	Negative	0	No	0	No	0
ICT_823	Centre	Mbandjock	Mbandjock	Plateau	Plateau	51	5	M	1	Negative	0	No	0	No	0
ICT_824	Centre	Mbandjock	Mbandjock	Plateau	Plateau	52	5	F	2	Negative	0	No	0	No	0
ICT_825	Centre	Mbandjock	Mbandjock	Plateau	Plateau	10	1	M	1	Negative	0	No	0	No	0
ICT_826	Centre	Mbandjock	Mbandjock	Plateau	Plateau	50	4	F	2	Negative	0	No	0	No	0
ICT_827	Centre	Nanga-Eboko	Nanga Eboko	Kaa	Kaa	74	5	M	1	Negative	0	No	0	No	0
ICT_828	Centre	Nanga-Eboko	Nanga Eboko	Kaa	Kaa	46	4	M	1	Negative	0	No	0	No	0
ICT_829	Centre	Nanga-Eboko	Nanga Eboko	Kaa	Kaa	55	5	M	1	Negative	0	No	0	No	0
ICT_830	Centre	Nanga-Eboko	Nanga Eboko	Kaa	Kaa	60	5	M	1	Negative	0	No	0	No	0
ICT_831	Centre	Nanga-Eboko	Nanga Eboko	Kaa	Kaa	47	4	M	1	Negative	0	No	0	No	0
ICT_832	Centre	Nanga-Eboko	Nanga Eboko	Kaa	Kaa	63	5	M	1	Negative	0	No	0	No	0
ICT_833	Centre	Nanga-Eboko	Nanga Eboko	Kaa	Kaa	51	5	M	1	Negative	0	No	0	No	0
ICT_834	Centre	Nanga-Eboko	Nanga Eboko	Kaa	Kaa	69	5	M	1	Negative	0	No	0	No	0
ICT_835	Centre	Nanga-Eboko	Nanga Eboko	Kaa	Kaa	40	3	F	2	Negative	0	No	0	No	0
ICT_836	Centre	Nanga-Eboko	Nanga Eboko	Kaa	Kaa	70	5	F	2	Negative	0	No	0	No	0
ICT_837	Centre	Nanga-Eboko	Nanga Eboko	Kaa	Kaa	30	2	F	2	Negative	0	No	0	No	0
ICT_838	Centre	Nanga-Eboko	Nanga Eboko	Kaa	Kaa	47	4	M	1	Negative	0	No	0	No	0
ICT_839	Centre	Nanga-Eboko	Nanga Eboko	Kaa	Kaa	38	3	F	2	Negative	0	No	0	No	0
ICT_840	Centre	Nanga-Eboko	Nanga Eboko	Kaa	Kaa	69	5	F	2	Negative	0	No	0	No	0
ICT_841	Centre	Nanga-Eboko	Nanga Eboko	Kaa	Kaa	69	5	F	2	Negative	0	No	0	No	0
ICT_842	Centre	Nanga-Eboko	Nanga Eboko	Kaa	Kaa	70	5	M	1	Negative	0	No	0	No	0
ICT_843	Centre	Nanga-Eboko	Nanga Eboko	Kaa	Kaa	40	3	F	2	Negative	0	No	0	No	0
ICT_844	Centre	Nanga-Eboko	Nanga Eboko	Kaa	Kaa	27	2	F	2	Negative	0	No	0	No	0
ICT_845	Centre	Nanga-Eboko	Nanga Eboko	Kaa	Kaa	71	5	M	1	Negative	0	No	0	No	0
ICT_846	Centre	Nanga-Eboko	Nanga Eboko	Kaa	Kaa	26	2	M	1	Negative	0	No	0	No	0
ICT_847	Centre	Nanga-Eboko	Nanga Eboko	Kaa	Kaa	59	5	F	2	positive	1	No	0	No	0
ICT_848	Centre	Nanga-Eboko	Nanga Eboko	Kaa	Kaa	15	1	M	1	Negative	0	No	0	No	0
ICT_849	Centre	Nanga-Eboko	Nanga Eboko	Kaa	Kaa	23	2	M	1	Negative	0	No	0	No	0
ICT_850	Centre	Nanga-Eboko	Nanga Eboko	Kaa	Kaa	52	5	M	1	Negative	0	No	0	No	0
ICT_851	Centre	Nanga-Eboko	Nanga Eboko	Kaa	Kaa	27	2	M	1	Negative	0	No	0	No	0
ICT_852	Centre	Nanga-Eboko	Nanga Eboko	Kaa	Kaa	53	5	M	1	Negative	0	No	0	No	0
ICT_853	Centre	Nanga-Eboko	Nanga Eboko	Kaa	Kaa	14	1	M	1	Negative	0	No	0	No	0
ICT_854	Centre	Nanga-Eboko	Nanga Eboko	Kaa	Kaa	11	1	M	1	Negative	0	No	0	No	0
ICT_855	Centre	Nanga-Eboko	Nanga Eboko	Kaa	Kaa	12	1	M	1	Negative	0	No	0	No	0
ICT_856	Centre	Nanga-Eboko	Nanga Eboko	Kaa	Kaa	10	1	M	1	Negative	0	No	0	No	0
ICT_857	Centre	Nanga-Eboko	Nanga Eboko	Kaa	Kaa	10	1	M	1	Negative	0	No	0	No	0
ICT_858	Centre	Nanga-Eboko	Nanga Eboko	Kaa	Kaa	8	1	M	1	Negative	0	No	0	No	0
ICT_859	Centre	Nanga-Eboko	Nanga Eboko	Kaa	Kaa	12	1	F	2	Negative	0	No	0	No	0
ICT_860	Centre	Nanga-Eboko	Nanga Eboko	Kaa	Kaa	8	1	F	2	Negative	0	No	0	No	0
ICT_861	Centre	Nanga-Eboko	Nanga Eboko	Kaa	Kaa	11	1	F	2	Negative	0	No	0	No	0
ICT_862	Centre	Nanga-Eboko	Nanga Eboko	Kaa	Kaa	10	1	M	1	Negative	0	No	0	No	0
ICT_863	Centre	Nanga-Eboko	Nanga Eboko	Kaa	Kaa	14	1	F	2	Negative	0	No	0	No	0
ICT_864	Centre	Nanga-Eboko	Nanga Eboko	Kaa	Kaa	11	1	F	2	Negative	0	No	0	No	0
ICT_865	Centre	Nanga-Eboko	Nanga Eboko	Kaa	Kaa	10	1	F	2	Negative	0	No	0	No	0
ICT_866	Centre	Nanga-Eboko	Nanga Eboko	Kaa	Kaa	8	1	M	1	Negative	0	No	0	No	0
ICT_867	Centre	Nanga-Eboko	Nanga Eboko	Kaa	Kaa	8	1	F	2	Negative	0	No	0	No	0
ICT_868	Centre	Nanga-Eboko	Nanga Eboko	Kaa	Kaa	11	1	F	2	Negative	0	No	0	No	0
ICT_869	Centre	Nanga-Eboko	Nanga Eboko	Kaa	Kaa	9	1	F	2	Negative	0	No	0	No	0
ICT_870	Centre	Nanga-Eboko	Nanga Eboko	Kaa	Kaa	8	1	F	2	Negative	0	No	0	No	0
ICT_871	Centre	Nanga-Eboko	Nanga Eboko	Kaa	Kaa	10	1	M	1	Negative	0	No	0	No	0
ICT_872	Centre	Nanga-Eboko	Nanga Eboko	Kaa	Kaa	23	2	M	1	Negative	0	No	0	No	0
ICT_873	Centre	Nanga-Eboko	Nanga Eboko	Kaa	Kaa	70	5	M	1	Negative	0	No	0	No	0
ICT_874	Centre	Nanga-Eboko	Nanga Eboko	Kaa	Kaa	9	1	M	1	Negative	0	No	0	No	0
ICT_875	Centre	Nanga-Eboko	Nanga Eboko	Kaa	Kaa	9	1	M	1	Negative	0	No	0	No	0
ICT_876	Centre	Nanga-Eboko	Nanga Eboko	Kaa	Kaa	11	1	F	2	Negative	0	No	0	No	0
ICT_877	Centre	Nanga-Eboko	Mvombock	Biboa	Biboa	27	2	M	1	Negative	0	No	0	No	0
ICT_878	Centre	Nanga-Eboko	Mvombock	Biboa	Biboa	55	5	M	1	Negative	0	No	0	No	0
ICT_879	Centre	Nanga-Eboko	Mvombock	Biboa	Biboa	55	5	F	2	Negative	0	No	0	No	0
ICT_880	Centre	Nanga-Eboko	Mvombock	Biboa	Biboa	60	5	F	2	Negative	0	No	0	No	0
ICT_881	Centre	Nanga-Eboko	Mvombock	Biboa	Biboa	70	5	F	2	Negative	0	No	0	No	0
ICT_882	Centre	Nanga-Eboko	Mvombock	Biboa	Biboa	70	5	F	2	Negative	0	No	0	No	0
ICT_883	Centre	Nanga-Eboko	Mvombock	Biboa	Biboa	60	5	M	1	Negative	0	No	0	No	0
ICT_884	Centre	Nanga-Eboko	Mvombock	Biboa	Biboa	65	5	F	2	Negative	0	No	0	No	0
ICT_885	Centre	Nanga-Eboko	Mvombock	Biboa	Biboa	55	5	M	1	Negative	0	No	0	No	0
ICT_886	Centre	Nanga-Eboko	Mvombock	Biboa	Biboa	45	4	F	2	Negative	0	No	0	No	0
ICT_887	Centre	Nanga-Eboko	Mvombock	Biboa	Biboa	38	3	F	2	Negative	0	No	0	No	0
ICT_888	Centre	Nanga-Eboko	Mvombock	Biboa	Biboa	69	5	M	1	Negative	0	No	0	No	0
ICT_889	Centre	Nanga-Eboko	Mvombock	Biboa	Biboa	67	5	F	2	Negative	0	No	0	No	0
ICT_890	Centre	Nanga-Eboko	Mvombock	Biboa	Biboa	83	5	M	1	Negative	0	No	0	No	0
ICT_891	Centre	Nanga-Eboko	Mvombock	Biboa	Biboa	39	3	M	1	Negative	0	No	0	No	0
ICT_892	Centre	Nanga-Eboko	Mvombock	Biboa	Biboa	47	4	M	1	Negative	0	No	0	No	0
ICT_893	Centre	Nanga-Eboko	Mvombock	Biboa	Biboa	25	2	F	2	Negative	0	No	0	No	0
ICT_894	Centre	Nanga-Eboko	Mvombock	Biboa	Biboa	54	5	F	2	Negative	0	No	0	No	0
ICT_895	Centre	Nanga-Eboko	Mvombock	Biboa	Biboa	34	3	M	1	Negative	0	No	0	No	0
ICT_896	Centre	Nanga-Eboko	Mvombock	Biboa	Biboa	17	1	F	2	Negative	0	No	0	No	0
ICT_897	Centre	Nanga-Eboko	Mvombock	Biboa	Biboa	39	3	F	2	Negative	0	No	0	No	0
ICT_898	Centre	Nanga-Eboko	Mvombock	Biboa	Biboa	29	2	F	2	Negative	0	No	0	No	0
ICT_899	Centre	Nanga-Eboko	Mvombock	Biboa	Biboa	23	2	F	2	Negative	0	No	0	No	0
ICT_900	Centre	Nanga-Eboko	Mvombock	Biboa	Biboa	10	1	M	1	Negative	0	No	0	No	0
ICT_901	Centre	Nanga-Eboko	Mvombock	Biboa	Biboa	22	2	F	2	Negative	0	No	0	No	0
ICT_902	Centre	Nanga-Eboko	Mvombock	Biboa	Biboa	25	2	F	2	Negative	0	No	0	No	0
ICT_903	Centre	Nanga-Eboko	Mvombock	Biboa	Biboa	35	3	F	2	Negative	0	No	0	No	0
ICT_904	Centre	Nanga-Eboko	Mvombock	Biboa	Biboa	30	2	F	2	Negative	0	No	0	No	0
ICT_905	Centre	Nanga-Eboko	Mvombock	Biboa	Biboa	60	5	F	2	Negative	0	No	0	No	0
ICT_906	Centre	Nanga-Eboko	Mvombock	Biboa	Biboa	25	2	F	2	Negative	0	No	0	No	0
ICT_907	Centre	Nanga-Eboko	Mvombock	Biboa	Biboa	42	4	M	1	Negative	0	No	0	No	0
ICT_908	Centre	Nanga-Eboko	Mvombock	Biboa	Biboa	30	2	M	1	Negative	0	No	0	No	0
ICT_909	Centre	Nanga-Eboko	Mvombock	Biboa	Biboa	23	2	F	2	Negative	0	No	0	No	0
ICT_910	Centre	Nanga-Eboko	Mvombock	Biboa	Biboa	23	2	F	2	Negative	0	No	0	No	0
ICT_911	Centre	Nanga-Eboko	Mvombock	Biboa	Biboa	63	5	M	1	Negative	0	No	0	No	0
ICT_912	Centre	Nanga-Eboko	Mvombock	Biboa	Biboa	36	3	M	1	Negative	0	No	0	No	0
ICT_913	Centre	Nanga-Eboko	Mvombock	Biboa	Biboa	42	4	M	1	Negative	0	No	0	No	0
ICT_914	Centre	Nanga-Eboko	Mvombock	Biboa	Biboa	31	3	M	1	Negative	0	No	0	No	0
ICT_915	Centre	Nanga-Eboko	Mvombock	Biboa	Boboa	43	4	M	1	Negative	0	No	0	No	0
ICT_916	Centre	Nanga-Eboko	Mvombock	Biboa	Biboa	99	5	F	2	Negative	0	No	0	No	0
ICT_917	Centre	Nanga-Eboko	Mvombock	Biboa	Biboa	7	1	F	2	Negative	0	No	0	No	0
ICT_918	Centre	Nanga-Eboko	Mvombock	Biboa	Biboa	5	1	M	1	Negative	0	No	0	No	0
ICT_919	Centre	Nanga-Eboko	Mvombock	Biboa	Biboa	10	1	M	1	Negative	0	No	0	No	0
ICT_920	Centre	Nanga-Eboko	Mvombock	Biboa	Biboa	6	1	M	1	Negative	0	No	0	No	0
ICT_921	Centre	Nanga-Eboko	Mvombock	Biboa	Biboa	9	1	M	1	Negative	0	No	0	No	0
ICT_922	Centre	Nanga-Eboko	Mvombock	Biboa	Biboa	11	1	F	2	Negative	0	No	0	No	0
ICT_923	Centre	Nanga-Eboko	Mvombock	Biboa	Biboa	9	1	M	1	Negative	0	No	0	No	0
ICT_924	Centre	Nanga-Eboko	Mvombock	Biboa	Biboa	9	1	F	2	Negative	0	No	0	No	0
ICT_925	Centre	Nanga-Eboko	Mvombock	Biboa	Biboa	12	1	F	2	Negative	0	No	0	No	0
ICT_926	Centre	Nanga-Eboko	Mvombock	Biboa	Biboa	12	1	F	2	Negative	0	No	0	No	0
ICT_927	Centre	Ayos	Ayos	Akamengali	Ekamengali	63	5	M	1	Negative	0	No	0	No	0
ICT_928	Centre	Ayos	Ayos	Akamengali	Ekamengali	47	4	F	2	Negative	0	No	0	No	0
ICT_929	Centre	Ayos	Ayos	Akamengali	Akamengalie	65	5	M	1	Negative	0	No	0	No	0
ICT_930	Centre	Ayos	Ayos	Akamengali	Akamengali	70	5	M	1	Negative	0	No	0	No	0
ICT_931	Centre	Ayos	Ayos	Akamengali	Akamengali	46	4	M	1	Negative	0	No	0	No	0
ICT_932	Centre	Ayos	Ayos	Akamengali	Akamengali	49	4	M	1	Negative	0	No	0	No	0
ICT_933	Centre	Ayos	Ayos	Akamengali	Akamengali	28	2	F	2	Negative	0	No	0	No	0
ICT_934	Centre	Ayos	Ayos	Akamengali	Akamengali	20	1	F	2	Negative	0	No	0	No	0
ICT_935	Centre	Ayos	Ayos	Akamengali	Akamengali	40	3	F	2	Negative	0	No	0	No	0
ICT_936	Centre	Ayos	Ayos	Akamengali	Akamengali	16	1	M	1	Negative	0	No	0	No	0
ICT_937	Centre	Ayos	Ayos	Akamengali	Akamengali	54	5	M	1	Negative	0	No	0	No	0
ICT_938	Centre	Ayos	Ayos	Akamengali	Akamengali	51	5	F	2	Negative	0	No	0	No	0
ICT_939	Centre	Ayos	Ayos	Akamengali	Akamengali	20	1	F	2	Negative	0	No	0	No	0
ICT_940	Centre	Ayos	Ayos	Akamengali	Akamengali	17	1	F	2	Negative	0	No	0	No	0
ICT_941	Centre	Ayos	Ayos	Akamengali	Akamengali	23	2	F	2	Negative	0	No	0	No	0
ICT_942	Centre	Ayos	Ayos	Akamengali	Akamengali	39	3	F	2	Negative	0	No	0	No	0
ICT_943	Centre	Ayos	Ayos	Akamengali	Akamengali	33	3	M	1	Negative	0	No	0	No	0
ICT_944	Centre	Ayos	Ayos	Akamengali	Akamengali	67	5	M	1	Negative	0	No	0	No	0
ICT_945	Centre	Ayos	Ayos	Akamengali	Akamengali	20	1	F	2	Negative	0	No	0	No	0
ICT_946	Centre	Ayos	Ayos	Akamengali	Akamengali	69	5	F	2	Negative	0	No	0	No	0
ICT_947	Centre	Ayos	Ayos	Akamengali	Akamengali	39	3	M	1	Negative	0	No	0	No	0
ICT_948	Centre	Ayos	Ayos	Akamengali	Akamengali	48	4	M	1	Negative	0	No	0	No	0
ICT_949	Centre	Ayos	Ayos	Akamengali	Akamengali	30	2	F	2	Negative	0	No	0	No	0
ICT_950	Centre	Ayos	Ayos	Akamengali	Akamengali	25	2	F	2	Negative	0	No	0	No	0
ICT_951	Centre	Ayos	Ayos	Akamengali	Akamengali	60	5	F	2	Negative	0	No	0	No	0
ICT_952	Centre	Ayos	Ayos	Akamengali	Akamengali	29	2	F	2	Negative	0	No	0	No	0
ICT_953	Centre	Ayos	Ayos	Akamengali	Akamengali	45	4	F	2	Negative	0	No	0	No	0
ICT_954	Centre	Ayos	Ayos	Akamengali	Akamengali	68	5	F	2	Negative	0	No	0	No	0
ICT_955	Centre	Ayos	Ayos	Akamengali	Akamengali	39	3	F	2	Negative	0	No	0	No	0
ICT_956	Centre	Ayos	Ayos	Akamengali	Akamengali	40	3	F	2	Negative	0	No	0	No	0
ICT_957	Centre	Ayos	Ayos	Akamengali	Akamengali	38	3	F	2	Negative	0	No	0	No	0
ICT_958	Centre	Ayos	Ayos	Akamengali	Akamengali	39	3	M	1	Negative	0	No	0	No	0
ICT_959	Centre	Ayos	Ayos	Akamengali	Akamengali	25	2	M	1	Negative	0	No	0	No	0
ICT_960	Centre	Ayos	Ayos	Akamengali	Akamengali	14	1	F	2	Negative	0	No	0	No	0
ICT_961	Centre	Ayos	Ayos	Akamengali	Akamengali	17	1	M	1	Negative	0	No	0	No	0
ICT_962	Centre	Ayos	Ayos	Akamengali	Akamengali	19	1	M	1	Negative	0	No	0	No	0
ICT_963	Centre	Ayos	Ayos	Akamengali	Akamengali	69	5	F	2	Negative	0	No	0	No	0
ICT_964	Centre	Ayos	Ayos	Akamengali	Akamengali	26	2	M	1	Negative	0	No	0	No	0
ICT_965	Centre	Ayos	Ayos	Akamengali	Akamengali	50	4	F	2	Negative	0	No	0	No	0
ICT_966	Centre	Ayos	Ayos	Akamengali	Akamengali	60	5	F	2	Negative	0	No	0	No	0
ICT_967	Centre	Ayos	Ayos	Akamengali	Akamengali	54	5	M	1	Negative	0	No	0	No	0
ICT_968	Centre	Ayos	Ayos	Akamengali	Akamengali	15	1	F	2	Negative	0	No	0	No	0
ICT_969	Centre	Ayos	Ayos	Akamengali	Akamengali	15	1	F	2	Negative	0	No	0	No	0
ICT_970	Centre	Ayos	Ayos	Akamengali	Akamengali	70	5	F	2	Negative	0	No	0	No	0
ICT_971	Centre	Ayos	Ayos	Akamengali	Akamengali	40	3	F	2	Negative	0	No	0	No	0
ICT_972	Centre	Ayos	Ayos	Akamengali	Akamengali	71	5	F	2	Negative	0	No	0	No	0
ICT_973	Centre	Ayos	Ayos	Akamengali	Akamengali	50	4	F	2	Negative	0	No	0	No	0
ICT_974	Centre	Ayos	Ayos	Akamengali	Akamengali	33	3	M	1	Negative	0	No	0	No	0
ICT_975	Centre	Ayos	Ayos	Nson I	NsamI	42	4	M	1	Negative	0	No	0	No	0
ICT_976	Centre	Ayos	Ayos	Nson I	NsamI	76	5	M	1	Negative	0	No	0	No	0
ICT_977	Centre	Ayos	Ayos	Nson I	NsamI	65	5	M	1	Negative	0	No	0	No	0
ICT_978	Centre	Ayos	Ayos	Nson I	NsamI	68	5	F	2	Negative	0	No	0	No	0
ICT_979	Centre	Ayos	Ayos	Nson I	NsamI	74	5	F	2	Negative	0	No	0	No	0
ICT_980	Centre	Ayos	Ayos	Nson I	NsamI	49	4	M	1	Negative	0	No	0	No	0
ICT_981	Centre	Ayos	Ayos	Nson I	NsamI	47	4	M	1	Negative	0	No	0	No	0
ICT_982	Centre	Ayos	Ayos	Nson I	NsamI	23	2	M	1	Negative	0	No	0	No	0
ICT_983	Centre	Ayos	Ayos	Nson I	NsamI	69	5	F	2	Negative	0	No	0	No	0
ICT_984	Centre	Ayos	Ayos	Nson I	NsamI	69	5	F	2	Negative	0	No	0	No	0
ICT_985	Centre	Ayos	Ayos	Nson I	NsamI	67	5	M	1	Negative	0	No	0	No	0
ICT_986	Centre	Ayos	Ayos	Nson I	NsamI	77	5	M	1	Negative	0	No	0	No	0
ICT_987	Centre	Ayos	Ayos	Nson I	NsamI	49	4	M	1	Negative	0	No	0	No	0
ICT_988	Centre	Ayos	Ayos	Nson I	NsamI	5	1	F	2	Negative	0	No	0	No	0
ICT_989	Centre	Ayos	Ayos	Nson I	NsamI	33	3	M	1	Negative	0	No	0	No	0
ICT_990	Centre	Ayos	Ayos	Nson I	NsamI	70	5	F	2	Negative	0	No	0	No	0
ICT_991	Centre	Ayos	Ayos	Nson I	NsamI	42	4	F	2	Negative	0	No	0	No	0
ICT_992	Centre	Ayos	Ayos	Nson I	NsamI	36	3	F	2	Negative	0	No	0	No	0
ICT_993	Centre	Ayos	Ayos	Nson I	NsamI	39	3	F	2	Negative	0	No	0	No	0
ICT_994	Centre	Ayos	Ayos	Nson I	NsamI	30	2	M	1	Negative	0	No	0	No	0
ICT_995	Centre	Ayos	Ayos	Nson I	NsamI	65	5	F	2	Negative	0	No	0	No	0
ICT_996	Centre	Ayos	Ayos	Nson I	NsamI	45	4	F	2	Negative	0	No	0	No	0
ICT_997	Centre	Ayos	Ayos	Nson I	NsamI	45	4	F	2	Negative	0	No	0	No	0
ICT_998	Centre	Ayos	Ayos	Nson I	NsamI	48	4	F	2	Negative	0	No	0	No	0
ICT_999	Centre	Ayos	Ayos	Nson I	NsamI	69	5	F	2	Negative	0	No	0	No	0
ICT_1000	Centre	Ayos	Ayos	Nson I	NsamI	45	4	F	2	Negative	0	No	0	No	0
ICT_1001	Centre	Ayos	Ayos	Nson I	NsamI	7	1	M	1	Negative	0	No	0	No	0
ICT_1002	Centre	Ayos	Ayos	Nson I	NsamI	23	2	M	1	Negative	0	No	0	No	0
ICT_1003	Centre	Ayos	Ayos	Nson I	NsamI	34	3	M	1	positive	1	No	0	No	0
ICT_1004	Centre	Ayos	Ayos	Nson I	NsamI	60	5	F	2	Negative	0	No	0	No	0
ICT_1005	Centre	Ayos	Ayos	Nson I	NsamI	66	5	F	2	Negative	0	No	0	No	0
ICT_1006	Centre	Ayos	Ayos	Nson I	NsamI	53	5	M	1	Negative	0	No	0	No	0
ICT_1007	Centre	Ayos	Ayos	Nson I	NsamI	47	4	F	2	Negative	0	No	0	No	0
ICT_1008	Centre	Ayos	Ayos	Nson I	NsamI	36	3	F	2	Negative	0	No	0	No	0
ICT_1009	Centre	Ayos	Ayos	Nson I	NsamI	35	3	F	2	Negative	0	No	0	No	0
ICT_1010	Centre	Ayos	Ayos	Nson I	NsamI	67	5	F	2	Negative	0	No	0	No	0
ICT_1011	Centre	Ayos	Ayos	Nson I	NsamI	15	1	F	2	Negative	0	No	0	No	0
ICT_1012	Centre	Ayos	Ayos	Nson I	NsamI	68	5	F	2	Negative	0	No	0	No	0
ICT_1013	Centre	Ayos	Ayos	Nson I	NsamI	16	1	F	2	Negative	0	No	0	No	0
ICT_1014	Centre	Ayos	Ayos	Nson I	NsamI	37	3	F	2	Negative	0	No	0	No	0
ICT_1015	Centre	Ayos	Ayos	Nson I	NsamI	36	3	F	2	Negative	0	No	0	No	0
ICT_1016	Centre	Ayos	Ayos	Nson I	NsamI	74	5	M	1	Negative	0	No	0	No	0
ICT_1017	Centre	Ayos	Ayos	Nson I	NsamI	66	5	F	2	Negative	0	No	0	No	0
ICT_1018	Centre	Ayos	Ayos	Nson I	NsamI	19	1	F	2	Negative	0	No	0	No	0
ICT_1019	Centre	Ayos	Ayos	Nson I	NsamI	43	4	F	2	Negative	0	No	0	No	0
ICT_1020	Centre	Ayos	Ayos	Nson I	NsamI	37	3	M	1	positive	1	No	0	No	0
ICT_1021	Centre	Ayos	Ayos	Nson I	NsamI	23	2	F	2	Negative	0	No	0	No	0
ICT_1022	Centre	Ayos	Ayos	Nson I	NsamI	45	4	M	1	Negative	0	No	0	No	0
ICT_1023	Centre	Ayos	Ayos	Nson I	NsamI	14	1	F	2	Negative	0	No	0	No	0
ICT_1024	Centre	Awaé	Olanguina	Olanguina	Olanguina	31	3	F	2	Negative	0	No	0	No	0
ICT_1025	Centre	Awaé	Olanguina	Olanguina	Olanguina	17	1	F	2	Negative	0	No	0	No	0
ICT_1026	Centre	Awaé	Olanguina	Olanguina	Olanguina	17	1	F	2	Negative	0	No	0	No	0
ICT_1027	Centre	Awaé	Olanguina	Olanguina	Olanguina	64	5	M	1	Negative	0	No	0	No	0
ICT_1028	Centre	Awaé	Olanguina	Olanguina	Olanguina	55	5	M	1	Negative	0	No	0	No	0
ICT_1029	Centre	Awaé	Olanguina	Olanguina	Olanguina	46	4	M	1	Negative	0	No	0	No	0
ICT_1030	Centre	Awaé	Olanguina	Olanguina	Olanguina	60	5	M	1	Negative	0	No	0	No	0
ICT_1031	Centre	Awaé	Olanguina	Olanguina	Olanguina	43	4	M	1	Negative	0	No	0	No	0
ICT_1032	Centre	Awaé	Olanguina	Olanguina	Olanguina	60	5	M	1	Negative	0	No	0	No	0
ICT_1033	Centre	Awaé	Olanguina	Olanguina	Olanguina	53	5	M	1	Negative	0	No	0	No	0
ICT_1034	Centre	Awaé	Olanguina	Olanguina	Olanguina	70	5	F	2	Negative	0	No	0	No	0
ICT_1035	Centre	Awaé	Olanguina	Olanguina	Olanguina	50	4	F	2	Negative	0	No	0	No	0
ICT_1036	Centre	Awaé	Olanguina	Olanguina	Olanguina	45	4	F	2	Negative	0	No	0	No	0
ICT_1037	Centre	Awaé	Olanguina	Olanguina	Olanguina	70	5	F	2	Negative	0	No	0	No	0
ICT_1038	Centre	Awaé	Olanguina	Olanguina	Olanguina	49	4	F	2	Negative	0	No	0	No	0
ICT_1039	Centre	Awaé	Olanguina	Olanguina	Olanguina	46	4	F	2	Negative	0	No	0	No	0
ICT_1040	Centre	Awaé	Olanguina	Olanguina	Olanguina	40	3	F	2	Negative	0	No	0	No	0
ICT_1041	Centre	Awaé	Olanguina	Olanguina	Olanguina	19	1	F	2	Negative	0	No	0	No	0
ICT_1042	Centre	Awaé	Olanguina	Olanguina	Olanguina	20	1	M	1	Negative	0	No	0	No	0
ICT_1043	Centre	Awaé	Olanguina	Olanguina	Olanguina	20	1	M	1	Negative	0	No	0	No	0
ICT_1044	Centre	Awaé	Olanguina	Olanguina	Olanguina	23	2	F	2	Negative	0	No	0	No	0
ICT_1045	Centre	Awaé	Olanguina	Olanguina	Olanguina	50	4	M	1	Negative	0	No	0	No	0
ICT_1046	Centre	Awaé	Olanguina	Olanguina	Olanguina	39	3	M	1	Negative	0	No	0	No	0
ICT_1047	Centre	Awaé	Olanguina	Olanguina	Olanguina	46	4	F	2	Negative	0	No	0	No	0
ICT_1048	Centre	Awaé	Olanguina	Olanguina	Olanguina	50	4	M	1	Negative	0	No	0	No	0
ICT_1049	Centre	Awaé	Olanguina	Olanguina	Olanguina	38	3	M	1	Negative	0	No	0	No	0
ICT_1050	Centre	Awaé	Olanguina	Olanguina	Olanguina	15	1	M	1	Negative	0	No	0	No	0
ICT_1051	Centre	Awaé	Olanguina	Olanguina	Olanguina	13	1	M	1	Negative	0	No	0	No	0
ICT_1052	Centre	Awaé	Olanguina	Olanguina	Olanguina	52	5	M	1	Negative	0	No	0	No	0
ICT_1053	Centre	Awaé	Olanguina	Olanguina	Olanguina	15	1	M	1	Negative	0	No	0	No	0
ICT_1054	Centre	Awaé	Olanguina	Olanguina	Olanguina	36	3	M	1	Negative	0	No	0	No	0
ICT_1055	Centre	Awaé	Olanguina	Olanguina	Olanguina	16	1	M	1	Negative	0	No	0	No	0
ICT_1056	Centre	Awaé	Olanguina	Olanguina	Olanguina	50	4	M	1	Negative	0	No	0	No	0
ICT_1057	Centre	Awaé	Olanguina	Olanguina	Olanguina	15	1	F	2	Negative	0	No	0	No	0
ICT_1058	Centre	Awaé	Olanguina	Olanguina	Olanguina	15	1	F	2	Negative	0	No	0	No	0
ICT_1059	Centre	Awaé	Olanguina	Olanguina	Olanguina	15	1	F	2	Negative	0	No	0	No	0
ICT_1060	Centre	Awaé	Olanguina	Olanguina	Olanguina	13	1	F	2	Negative	0	No	0	No	0
ICT_1061	Centre	Awaé	Olanguina	Olanguina	Olanguina	15	1	F	2	Negative	0	No	0	No	0
ICT_1062	Centre	Awaé	Olanguina	Olanguina	Olanguina	11	1	F	2	Negative	0	No	0	No	0
ICT_1063	Centre	Awaé	Olanguina	Olanguina	Olanguina	13	1	F	2	Negative	0	No	0	No	0
ICT_1064	Centre	Awaé	Olanguina	Olanguina	Olanguina	13	1	M	1	Negative	0	No	0	No	0
ICT_1065	Centre	Awaé	Olanguina	Olanguina	Olanguina	14	1	F	2	Negative	0	No	0	No	0
ICT_1066	Centre	Awaé	Olanguina	Olanguina	Olanguina	13	1	M	1	Negative	0	No	0	No	0
ICT_1067	Centre	Awaé	Olanguina	Olanguina	Olanguina	13	1	M	1	Negative	0	No	0	No	0
ICT_1068	Centre	Awaé	Olanguina	Olanguina	Olanguina	14	1	M	1	Negative	0	No	0	No	0
ICT_1069	Centre	Awaé	Olanguina	Olanguina	Olanguina	15	1	M	1	Negative	0	No	0	No	0
ICT_1070	Centre	Awaé	Olanguina	Olanguina	Olanguina	14	1	M	1	Negative	0	No	0	No	0
ICT_1071	Centre	Awaé	Olanguina	Olanguina	Olanguina	31	3	F	2	Negative	0	No	0	No	0
ICT_1072	Centre	Awaé	Olanguina	Olanguina	Olanguina	35	3	M	1	Negative	0	No	0	No	0
ICT_1073	Centre	Awaé	Olanguina	Olanguina	Olanguina	19	1	M	1	Negative	0	No	0	No	0
ICT_1074	Centre	Awaé	Awaé	Elat	Elat	22	2	M	1	Negative	0	No	0	No	0
ICT_1075	Centre	Awaé	Awaé	Elat	Elat	49	4	F	2	Negative	0	No	0	No	0
ICT_1076	Centre	Awaé	Awaé	Elat	Elat	50	4	F	2	Negative	0	No	0	No	0
ICT_1077	Centre	Awaé	Awaé	Elat	Elat	69	5	M	1	Negative	0	No	0	No	0
ICT_1078	Centre	Awaé	Awaé	Elat	Elat	17	1	F	2	Negative	0	No	0	No	0
ICT_1079	Centre	Awaé	Awaé	Elat	Elat	20	1	M	1	Negative	0	No	0	No	0
ICT_1080	Centre	Awaé	Awaé	Elat	Elat	14	1	F	2	Negative	0	No	0	No	0
ICT_1081	Centre	Awaé	Awaé	Elat	Elat	16	1	F	2	Negative	0	No	0	No	0
ICT_1082	Centre	Awaé	Awaé	Elat	Elat	15	1	F	2	Negative	0	No	0	No	0
ICT_1083	Centre	Awaé	Awaé	Elat	Elat	15	1	M	1	Negative	0	No	0	No	0
ICT_1084	Centre	Awaé	Awaé	Elat	Elat	12	1	F	2	Negative	0	No	0	No	0
ICT_1085	Centre	Awaé	Awaé	Elat	Elat	54	5	F	2	Negative	0	No	0	No	0
ICT_1086	Centre	Awaé	Awaé	Elat	Elat	34	3	F	2	Negative	0	No	0	No	0
ICT_1087	Centre	Awaé	Awaé	Elat	Elat	38	3	F	2	Negative	0	No	0	No	0
ICT_1088	Centre	Awaé	Awaé	Elat	Elat	21	2	F	2	Negative	0	No	0	No	0
ICT_1089	Centre	Awaé	Awaé	Elat	Elat	11	1	M	1	Negative	0	No	0	No	0
ICT_1090	Centre	Awaé	Awaé	Elat	Elat	8	1	M	1	Negative	0	No	0	No	0
ICT_1091	Centre	Awaé	Awaé	Elat	Elat	54	5	F	2	Negative	0	No	0	No	0
ICT_1092	Centre	Awaé	Awaé	Elat	Elat	52	5	F	2	Negative	0	No	0	No	0
ICT_1093	Centre	Awaé	Awaé	Elat	Elat	18	1	M	1	Negative	0	No	0	No	0
ICT_1094	Centre	Awaé	Awaé	Elat	Elat	26	2	M	1	Negative	0	No	0	No	0
ICT_1095	Centre	Awaé	Awaé	Elat	Elat	33	3	F	2	Negative	0	No	0	No	0
ICT_1096	Centre	Awaé	Awaé	Elat	Elat	20	1	F	2	Negative	0	No	0	No	0
ICT_1097	Centre	Awaé	Awaé	Elat	Elat	39	3	M	1	Negative	0	No	0	No	0
ICT_1098	Centre	Awaé	Awaé	Elat	Elat	54	5	M	1	positive	1	No	0	No	0
ICT_1099	Centre	Awaé	Awaé	Elat	Elat	21	2	F	2	Negative	0	No	0	No	0
ICT_1100	Centre	Awaé	Awaé	Elat	Elat	13	1	M	1	Negative	0	No	0	No	0
ICT_1101	Centre	Awaé	Awaé	Elat	Elat	9	1	M	1	Negative	0	No	0	No	0
ICT_1102	Centre	Awaé	Awaé	Elat	Elat	12	1	F	2	Negative	0	No	0	No	0
ICT_1103	Centre	Awaé	Awaé	Elat	Elat	12	1	F	2	Negative	0	No	0	No	0
ICT_1104	Centre	Awaé	Awaé	Elat	Elat	16	1	F	2	Negative	0	No	0	No	0
ICT_1105	Centre	Awaé	Awaé	Elat	Elat	10	1	F	2	Negative	0	No	0	No	0
ICT_1106	Centre	Awaé	Awaé	Elat	Elat	27	2	F	2	Negative	0	No	0	No	0
ICT_1107	Centre	Awaé	Awaé	Elat	Elat	6	1	M	1	Negative	0	No	0	No	0
ICT_1108	Centre	Awaé	Awaé	Elat	Elat	17	1	F	2	Negative	0	No	0	No	0
ICT_1109	Centre	Awaé	Awaé	Elat	Elat	16	1	F	2	Negative	0	No	0	No	0
ICT_1110	Centre	Awaé	Awaé	Elat	Elat	9	1	F	2	Negative	0	No	0	No	0
ICT_1111	Centre	Awaé	Awaé	Elat	Elat	8	1	F	2	Negative	0	No	0	No	0
ICT_1112	Centre	Awaé	Awaé	Elat	Elat	13	1	F	2	Negative	0	No	0	No	0
ICT_1113	Centre	Awaé	Awaé	Elat	Elat	14	1	F	2	Negative	0	No	0	No	0
ICT_1114	Centre	Awaé	Awaé	Elat	Elat	65	5	F	2	Negative	0	No	0	No	0
ICT_1115	Centre	Awaé	Awaé	Elat	Elat	62	5	F	2	Negative	0	No	0	No	0
ICT_1116	Centre	Awaé	Awaé	Elat	Elat	57	5	F	2	Negative	0	No	0	No	0
ICT_1117	Centre	Awaé	Awaé	Elat	Elat	52	5	F	2	Negative	0	No	0	No	0
ICT_1118	Centre	Awaé	Awaé	Elat	Elat	54	5	F	2	Negative	0	No	0	No	0
ICT_1119	Centre	Awaé	Awaé	Elat	Elat	52	5	F	2	Negative	0	No	0	No	0
ICT_1120	Centre	Awaé	Awaé	Elat	Elat	22	2	M	1	Negative	0	No	0	No	0
ICT_1121	Centre	Awaé	Awaé	Elat	Elat	30	2	F	2	Negative	0	No	0	No	0
ICT_1122	Centre	Awaé	Awaé	Elat	Elat	6	1	F	2	Negative	0	No	0	No	0
ICT_1123	Centre	Awaé	Awaé	Elat	Elat	9	1	M	1	Negative	0	No	0	No	0
ICT_1124	Centre	Obala	Endinding	Endingding	Endinding	36	3	M	1	Negative	0	No	0	No	0
ICT_1125	Centre	Obala	Endinding	Endingding	Endinding	56	5	M	1	Negative	0	No	0	No	0
ICT_1126	Centre	Obala	Endinding	Endingding	Endinding	25	2	F	2	Negative	0	No	0	No	0
ICT_1127	Centre	Obala	Endinding	Endingding	Endinding	19	1	F	2	Negative	0	No	0	No	0
ICT_1128	Centre	Obala	Endinding	Endingding	Endinding	50	4	F	2	Negative	0	No	0	No	0
ICT_1129	Centre	Obala	Endinding	Endingding	Endinding	28	2	F	2	Negative	0	No	0	No	0
ICT_1130	Centre	Obala	Endinding	Endingding	Endinding	71	5	M	1	Negative	0	No	0	No	0
ICT_1131	Centre	Obala	Endinding	Endingding	Endinding	72	5	F	2	Negative	0	No	0	No	0
ICT_1132	Centre	Obala	Endinding	Endingding	Endinding	44	4	M	1	Negative	0	No	0	No	0
ICT_1133	Centre	Obala	Endinding	Endingding	Endinding	52	5	F	2	Negative	0	No	0	No	0
ICT_1134	Centre	Obala	Endinding	Endingding	Endinding	38	3	M	1	positive	1	No	0	No	0
ICT_1135	Centre	Obala	Endinding	Endingding	Endinding	61	5	F	2	Negative	0	No	0	No	0
ICT_1136	Centre	Obala	Endinding	Endingding	Endinding	49	4	M	1	Negative	0	No	0	No	0
ICT_1137	Centre	Obala	Endinding	Endingding	Endinding	66	5	M	1	Negative	0	No	0	No	0
ICT_1138	Centre	Obala	Endinding	Endingding	Endinding	42	4	M	1	Negative	0	No	0	No	0
ICT_1139	Centre	Obala	Endinding	Endingding	Endinding	19	1	F	2	Negative	0	No	0	No	0
ICT_1140	Centre	Obala	Endinding	Endingding	Endinding	17	1	F	2	Negative	0	No	0	No	0
ICT_1141	Centre	Obala	Endinding	Endingding	Endinding	40	3	M	1	Negative	0	No	0	No	0
ICT_1142	Centre	Obala	Endinding	Endingding	Endinding	33	3	F	2	Negative	0	No	0	No	0
ICT_1143	Centre	Obala	Endinding	Endingding	Endinding	36	3	M	1	Negative	0	No	0	No	0
ICT_1144	Centre	Obala	Endinding	Endingding	Endinding	30	2	M	1	Negative	0	No	0	No	0
ICT_1145	Centre	Obala	Endinding	Endingding	Endinding	39	3	M	1	Negative	0	No	0	No	0
ICT_1146	Centre	Obala	Endinding	Endingding	Endinding	29	2	F	2	Negative	0	No	0	No	0
ICT_1147	Centre	Obala	Endinding	Endingding	Endinding	29	2	F	2	Negative	0	No	0	No	0
ICT_1148	Centre	Obala	Endinding	Endingding	Endinding	40	3	M	1	Negative	0	No	0	No	0
ICT_1149	Centre	Obala	Endinding	Endingding	Endinding	31	3	M	1	Negative	0	No	0	No	0
ICT_1150	Centre	Obala	Endinding	Endingding	Endinding	60	5	M	1	Negative	0	No	0	No	0
ICT_1151	Centre	Obala	Endinding	Endingding	Endinding	20	1	M	1	Negative	0	No	0	No	0
ICT_1152	Centre	Obala	Endinding	Endingding	Endinding	70	5	F	2	Negative	0	No	0	No	0
ICT_1153	Centre	Obala	Endinding	Endingding	Endinding	51	5	M	1	Negative	0	No	0	No	0
ICT_1154	Centre	Obala	Endinding	Endingding	Endinding	26	2	F	2	Negative	0	No	0	No	0
ICT_1155	Centre	Obala	Endinding	Endingding	Endinding	31	3	F	2	Negative	0	No	0	No	0
ICT_1156	Centre	Obala	Endinding	Endingding	Endinding	35	3	F	2	Negative	0	No	0	No	0
ICT_1157	Centre	Obala	Endinding	Endingding	Endinding	31	3	F	2	positive	1	No	0	No	0
ICT_1158	Centre	Obala	Endinding	Endingding	Endinding	53	5	M	1	Negative	0	No	0	No	0
ICT_1159	Centre	Obala	Endinding	Endingding	Endinding	47	4	M	1	Negative	0	No	0	No	0
ICT_1160	Centre	Obala	Endinding	Endingding	Endinding	45	4	M	1	Negative	0	No	0	No	0
ICT_1161	Centre	Obala	Endinding	Endingding	Endinding	9	1	M	1	Negative	0	No	0	No	0
ICT_1162	Centre	Obala	Endinding	Endingding	Endinding	49	4	M	1	Negative	0	No	0	No	0
ICT_1163	Centre	Obala	Endinding	Endingding	Endinding	15	1	F	2	Negative	0	No	0	No	0
ICT_1164	Centre	Obala	Endinding	Endingding	Endinding	49	4	M	1	Negative	0	No	0	No	0
ICT_1165	Centre	Obala	Endinding	Endingding	Endinding	35	3	M	1	Negative	0	No	0	No	0
ICT_1166	Centre	Obala	Endinding	Endingding	Endinding	32	3	M	1	Negative	0	No	0	No	0
ICT_1167	Centre	Obala	Endinding	Endingding	Endinding	41	4	F	2	Negative	0	No	0	No	0
ICT_1168	Centre	Obala	Endinding	Endingding	Endinding	29	2	M	1	Negative	0	No	0	No	0
ICT_1169	Centre	Obala	Endinding	Endingding	Endinding	12	1	F	2	Negative	0	No	0	No	0
ICT_1170	Centre	Obala	Endinding	Endingding	Endinding	24	2	F	2	Negative	0	No	0	No	0
ICT_1171	Centre	Obala	Endinding	Endingding	Endinding	17	1	M	1	Negative	0	No	0	No	0
ICT_1172	Centre	Obala	Endinding	Endingding	Endinding	44	4	F	2	Negative	0	No	0	No	0
ICT_1173	Centre	Obala	Endinding	Endingding	Endinding	31	3	M	1	Negative	0	No	0	No	0
ICT_1174	Centre	Obala	Ekabila-Mendoum	Ekabila-Mendoum	Ekabila	76	5	M	1	Negative	0	No	0	No	0
ICT_1175	Centre	Obala	Ekabila-Mendoum	Ekabila-Mendoum	Ekabila	68	5	M	1	Negative	0	No	0	No	0
ICT_1176	Centre	Obala	Ekabila-Mendoum	Ekabila-Mendoum	Mboma	78	5	M	1	Negative	0	No	0	No	0
ICT_1177	Centre	Obala	Ekabila-Mendoum	Ekabila-Mendoum	Ekabila	70	5	M	1	Negative	0	No	0	No	0
ICT_1178	Centre	Obala	Ekabila-Mendoum	Ekabila-Mendoum	Ekabila	31	3	M	1	Negative	0	No	0	No	0
ICT_1179	Centre	Obala	Ekabila-Mendoum	Ekabila-Mendoum	Mboma	45	4	F	2	Negative	0	No	0	No	0
ICT_1180	Centre	Obala	Ekabila-Mendoum	Ekabila-Mendoum	Ekabila	38	3	F	2	Negative	0	No	0	No	0
ICT_1181	Centre	Obala	Ekabila-Mendoum	Ekabila-Mendoum	Ekabila	24	2	F	2	Negative	0	No	0	No	0
ICT_1182	Centre	Obala	Ekabila-Mendoum	Ekabila-Mendoum	Ekabila	20	1	M	1	Negative	0	No	0	No	0
ICT_1183	Centre	Obala	Ekabila-Mendoum	Ekabila-Mendoum	Ekabila	19	1	M	1	Negative	0	No	0	No	0
ICT_1184	Centre	Obala	Ekabila-Mendoum	Ekabila-Mendoum	Ekabila	25	2	F	2	Negative	0	No	0	No	0
ICT_1185	Centre	Obala	Ekabila-Mendoum	Ekabila-Mendoum	Ekabila	69	5	F	2	Negative	0	No	0	No	0
ICT_1186	Centre	Obala	Ekabila-Mendoum	Ekabila-Mendoum	Ekabila	22	2	M	1	Negative	0	No	0	No	0
ICT_1187	Centre	Obala	Ekabila-Mendoum	Ekabila-Mendoum	Ekabila	67	5	F	2	Negative	0	No	0	No	0
ICT_1188	Centre	Obala	Ekabila-Mendoum	Ekabila-Mendoum	Ekabila	23	2	F	2	Negative	0	No	0	No	0
ICT_1189	Centre	Obala	Ekabila-Mendoum	Ekabila-Mendoum	Ekabila	70	5	F	2	Negative	0	No	0	No	0
ICT_1190	Centre	Obala	Ekabila-Mendoum	Ekabila-Mendoum	Ekabila	58	5	F	2	Negative	0	No	0	No	0
ICT_1191	Centre	Obala	Ekabila-Mendoum	Ekabila-Mendoum	Ekabila	29	2	F	2	Negative	0	No	0	No	0
ICT_1192	Centre	Obala	Ekabila-Mendoum	Ekabila-Mendoum	Ekabila	70	5	F	2	Negative	0	No	0	No	0
ICT_1193	Centre	Obala	Ekabila-Mendoum	Ekabila-Mendoum	Ekabila	72	5	F	2	Negative	0	No	0	No	0
ICT_1194	Centre	Obala	Ekabila-Mendoum	Ekabila-Mendoum	Ekabila	38	3	F	2	Negative	0	No	0	No	0
ICT_1195	Centre	Obala	Ekabila-Mendoum	Ekabila-Mendoum	Ekabila	28	2	F	2	Negative	0	No	0	No	0
ICT_1196	Centre	Obala	Ekabila-Mendoum	Ekabila-Mendoum	Ekabila	17	1	F	2	Negative	0	No	0	No	0
ICT_1197	Centre	Obala	Ekabila-Mendoum	Ekabila-Mendoum	Ekabila	62	5	F	2	Negative	0	No	0	No	0
ICT_1198	Centre	Obala	Ekabila-Mendoum	Ekabila-Mendoum	Ekabila	17	1	M	1	Negative	0	No	0	No	0
ICT_1199	Centre	Obala	Ekabila-Mendoum	Ekabila-Mendoum	Ekabila	23	2	M	1	Negative	0	No	0	No	0
ICT_1200	Centre	Obala	Ekabila-Mendoum	Ekabila-Mendoum	Ekabila	70	5	M	1	Negative	0	No	0	No	0
ICT_1201	Centre	Obala	Ekabila-Mendoum	Ekabila-Mendoum	Ekabila	41	4	F	2	Negative	0	No	0	No	0
ICT_1202	Centre	Obala	Ekabila-Mendoum	Ekabila-Mendoum	Ekabila	54	5	M	1	Negative	0	No	0	No	0
ICT_1203	Centre	Obala	Ekabila-Mendoum	Ekabila-Mendoum	Ekabila	34	3	M	1	Negative	0	No	0	No	0
ICT_1204	Centre	Obala	Ekabila-Mendoum	Ekabila-Mendoum	Ekabila	21	2	M	1	Negative	0	No	0	No	0
ICT_1205	Centre	Obala	Ekabila-Mendoum	Ekabila-Mendoum	Ekabila	58	5	F	2	Negative	0	No	0	No	0
ICT_1206	Centre	Obala	Ekabila-Mendoum	Ekabila-Mendoum	Ekabila	62	5	F	2	Negative	0	No	0	No	0
ICT_1207	Centre	Obala	Ekabila-Mendoum	Ekabila-Mendoum	Ekabila	31	3	M	1	Negative	0	No	0	No	0
ICT_1208	Centre	Obala	Ekabila-Mendoum	Ekabila-Mendoum	Ekabila	62	5	M	1	Negative	0	No	0	No	0
ICT_1209	Centre	Obala	Ekabila-Mendoum	Ekabila-Mendoum	Ekabila	28	2	F	2	Negative	0	No	0	No	0
ICT_1210	Centre	Obala	Ekabila-Mendoum	Ekabila-Mendoum	Ekabila	25	2	M	1	Negative	0	No	0	No	0
ICT_1211	Centre	Obala	Ekabila-Mendoum	Ekabila-Mendoum	Ekabila	44	4	M	1	Negative	0	No	0	No	0
ICT_1212	Centre	Obala	Ekabila-Mendoum	Ekabila-Mendoum	Ekabila	67	5	M	1	Negative	0	No	0	No	0
ICT_1213	Centre	Obala	Ekabila-Mendoum	Ekabila-Mendoum	Ekabila	62	5	M	1	Negative	0	No	0	No	0
ICT_1214	Centre	Obala	Ekabila-Mendoum	Ekabila-Mendoum	Ekabila	32	3	M	1	Negative	0	No	0	No	0
ICT_1215	Centre	Obala	Ekabila-Mendoum	Ekabila-Mendoum	Ekabila	24	2	F	2	Negative	0	No	0	No	0
ICT_1216	Centre	Obala	Ekabila-Mendoum	Ekabila-Mendoum	Ekabila	30	2	M	1	Negative	0	No	0	No	0
ICT_1217	Centre	Obala	Ekabila-Mendoum	Ekabila-Mendoum	Ekabila	25	2	M	1	Negative	0	No	0	No	0
ICT_1218	Centre	Obala	Ekabila-Mendoum	Ekabila-Mendoum	Ekabila	65	5	F	2	Negative	0	No	0	No	0
ICT_1219	Centre	Obala	Ekabila-Mendoum	Ekabila-Mendoum	Ekabila	23	2	F	2	Negative	0	No	0	No	0
ICT_1220	Centre	Obala	Ekabila-Mendoum	Ekabila-Mendoum	Ekabila	63	5	F	2	Negative	0	No	0	No	0
ICT_1221	Centre	Obala	Ekabila-Mendoum	Ekabila-Mendoum	Ekabila	18	1	F	2	Negative	0	No	0	No	0
ICT_1222	Centre	Obala	Ekabila-Mendoum	Ekabila-Mendoum	Ekabila	49	4	M	1	Negative	0	No	0	No	0
ICT_1223	Centre	Sa'a	Lepopomo	Mengama	Mengama	54	5	M	1	Negative	0	No	0	No	0
ICT_1224	Centre	Sa'a	Lepopomo	Mengama	Mengama	57	5	M	1	Negative	0	No	0	No	0
ICT_1225	Centre	Sa'a	Lepopomo	Mengama	Mengama	55	5	M	1	Negative	0	No	0	No	0
ICT_1226	Centre	Sa'a	Lepopomo	Mengama	Mengama	39	3	M	1	Negative	0	No	0	No	0
ICT_1227	Centre	Sa'a	Lepopomo	Mengama	Mengama	31	3	F	2	Negative	0	No	0	No	0
ICT_1228	Centre	Sa'a	Lepopomo	Mengama	Mengama	44	4	M	1	Negative	0	No	0	No	0
ICT_1229	Centre	Sa'a	Lepopomo	Mengama	Mengama	27	2	F	2	Negative	0	No	0	No	0
ICT_1230	Centre	Sa'a	Lepopomo	Mengama	Mengama	78	5	M	1	Negative	0	No	0	No	0
ICT_1231	Centre	Sa'a	Lepopomo	Mengama	Mengama	22	2	F	2	Negative	0	No	0	No	0
ICT_1232	Centre	Sa'a	Lepopomo	Mengama	Mengama	60	5	F	2	Negative	0	No	0	No	0
ICT_1233	Centre	Sa'a	Lepopomo	Mengama	Mengama	65	5	M	1	Negative	0	No	0	No	0
ICT_1234	Centre	Sa'a	Lepopomo	Mengama	Mengama	65	5	F	2	Negative	0	No	0	No	0
ICT_1235	Centre	Sa'a	Lepopomo	Mengama	Mengama	39	3	F	2	Negative	0	No	0	No	0
ICT_1236	Centre	Sa'a	Lepopomo	Mengama	Mengama	52	5	F	2	Negative	0	No	0	No	0
ICT_1237	Centre	Sa'a	Lepopomo	Mengama	Mengama	44	4	F	2	Negative	0	No	0	No	0
ICT_1238	Centre	Sa'a	Lepopomo	Mengama	Mengama	51	5	M	1	Negative	0	No	0	No	0
ICT_1239	Centre	Sa'a	Lepopomo	Mengama	Mengama	55	5	M	1	positive	1	No	0	No	0
ICT_1240	Centre	Sa'a	Lepopomo	Mengama	Mengama	19	1	M	1	Negative	0	No	0	No	0
ICT_1241	Centre	Sa'a	Lepopomo	Mengama	Mengama	25	2	F	2	Negative	0	No	0	No	0
ICT_1242	Centre	Sa'a	Lepopomo	Mengama	Mengama	45	4	M	1	Negative	0	No	0	No	0
ICT_1243	Centre	Sa'a	Lepopomo	Mengama	Mengama	27	2	M	1	Negative	0	No	0	No	0
ICT_1244	Centre	Sa'a	Lepopomo	Mengama	Mengama	54	5	F	2	Negative	0	No	0	No	0
ICT_1245	Centre	Sa'a	Lepopomo	Mengama	Mengama	54	5	F	2	Negative	0	No	0	No	0
ICT_1246	Centre	Sa'a	Lepopomo	Mengama	Mengama	50	4	M	1	Negative	0	No	0	No	0
ICT_1247	Centre	Sa'a	Lepopomo	Mengama	Mengama	49	4	M	1	Negative	0	No	0	No	0
ICT_1248	Centre	Sa'a	Lepopomo	Mengama	Mengama	10	1	F	2	Negative	0	No	0	No	0
ICT_1249	Centre	Sa'a	Lepopomo	Mengama	Mengama	57	5	M	1	Negative	0	No	0	No	0
ICT_1250	Centre	Sa'a	Lepopomo	Mengama	Mengama	27	2	M	1	Negative	0	No	0	No	0
ICT_1251	Centre	Sa'a	Lepopomo	Mengama	Mengama	68	5	M	1	Negative	0	No	0	No	0
ICT_1252	Centre	Sa'a	Lepopomo	Mengama	Mengama	45	4	M	1	Negative	0	No	0	No	0
ICT_1253	Centre	Sa'a	Lepopomo	Mengama	Mengama	49	4	M	1	Negative	0	No	0	No	0
ICT_1254	Centre	Sa'a	Lepopomo	Mengama	Mengama	70	5	M	1	Negative	0	No	0	No	0
ICT_1255	Centre	Sa'a	Lepopomo	Mengama	Mengama	70	5	F	2	Negative	0	No	0	No	0
ICT_1256	Centre	Sa'a	Lepopomo	Mengama	Mengama	66	5	F	2	Negative	0	No	0	No	0
ICT_1257	Centre	Sa'a	Lepopomo	Mengama	Mengama	25	2	M	1	Negative	0	No	0	No	0
ICT_1258	Centre	Sa'a	Lepopomo	Mengama	Mengama	64	5	M	1	Negative	0	No	0	No	0
ICT_1259	Centre	Sa'a	Lepopomo	Mengama	Mengama	53	5	M	1	positive	1	No	0	No	0
ICT_1260	Centre	Sa'a	Lepopomo	Mengama	Mengama	58	5	M	1	Negative	0	No	0	No	0
ICT_1261	Centre	Sa'a	Lepopomo	Mengama	Mengama	67	5	M	1	Negative	0	No	0	No	0
ICT_1262	Centre	Sa'a	Lepopomo	Mengama	Mengama	79	5	M	1	Negative	0	No	0	No	0
ICT_1263	Centre	Sa'a	Lepopomo	Mengama	Mengama	57	5	F	2	Negative	0	No	0	No	0
ICT_1264	Centre	Sa'a	Lepopomo	Mengama	Mengama	49	4	M	1	positive	1	No	0	No	0
ICT_1265	Centre	Sa'a	Lepopomo	Mengama	Mengama	60	5	F	2	Negative	0	No	0	No	0
ICT_1266	Centre	Sa'a	Lepopomo	Mengama	Mengama	38	3	M	1	Negative	0	No	0	No	0
ICT_1267	Centre	Sa'a	Lepopomo	Mengama	Mengama	60	5	M	1	positive	1	No	0	No	0
ICT_1268	Centre	Sa'a	Lepopomo	Mengama	Mengama	20	1	M	1	Negative	0	No	0	No	0
ICT_1269	Centre	Sa'a	Lepopomo	Mengama	Mengama	17	1	M	1	Negative	0	No	0	No	0
ICT_1270	Centre	Sa'a	Lepopomo	Mengama	Mengama	60	5	F	2	Negative	0	No	0	No	0
ICT_1271	Centre	Sa'a	Lepopomo	Mengama	Mengama	34	3	M	1	Negative	0	No	0	No	0
ICT_1272	Centre	Sa'a	Lepopomo	Mengama	Mengama	12	1	M	1	Negative	0	No	0	No	0
ICT_1273	Centre	Sa'a	Nkolang	Nkoessono	Nkolessono	73	5	M	1	Negative	0	No	0	No	0
ICT_1274	Centre	Sa'a	Nkolang	Nkoessono	Nkolessono	77	5	M	1	Negative	0	No	0	No	0
ICT_1275	Centre	Sa'a	Nkolang	Nkoessono	Nkolessono	39	3	M	1	Negative	0	No	0	No	0
ICT_1276	Centre	Sa'a	Nkolang	Nkoessono	Nkolessono	51	5	M	1	Negative	0	No	0	No	0
ICT_1277	Centre	Sa'a	Nkolang	Nkoessono	Nkolessono	59	5	M	1	Negative	0	No	0	No	0
ICT_1278	Centre	Sa'a	Nkolang	Nkoessono	Nkolessono	56	5	M	1	Negative	0	No	0	No	0
ICT_1279	Centre	Sa'a	Nkolang	Nkoessono	Nkolessono	46	4	F	2	Negative	0	No	0	No	0
ICT_1280	Centre	Sa'a	Nkolang	Nkoessono	Nkolessono	10	1	M	1	Negative	0	No	0	No	0
ICT_1281	Centre	Sa'a	Nkolang	Nkoessono	Nkolessono	14	1	F	2	Negative	0	No	0	No	0
ICT_1282	Centre	Sa'a	Nkolang	Nkoessono	Nkolessono	24	2	M	1	Negative	0	No	0	No	0
ICT_1283	Centre	Sa'a	Nkolang	Nkoessono	Nkolessono	25	2	M	1	Negative	0	No	0	No	0
ICT_1284	Centre	Sa'a	Nkolang	Nkoessono	Nkolessono	42	4	M	1	Negative	0	No	0	No	0
ICT_1285	Centre	Sa'a	Nkolang	Nkoessono	Nkolessono	22	2	M	1	Negative	0	No	0	No	0
ICT_1286	Centre	Sa'a	Nkolang	Nkoessono	Nkolessono	22	2	M	1	Negative	0	No	0	No	0
ICT_1287	Centre	Sa'a	Nkolang	Nkoessono	Nkolessono	65	5	F	2	Negative	0	No	0	No	0
ICT_1288	Centre	Sa'a	Nkolang	Nkoessono	Nkolessono	45	4	M	1	Negative	0	No	0	No	0
ICT_1289	Centre	Sa'a	Nkolang	Nkoessono	Nkolessono	31	3	M	1	Negative	0	No	0	No	0
ICT_1290	Centre	Sa'a	Nkolang	Nkoessono	Nkolessono	33	3	M	1	Negative	0	No	0	No	0
ICT_1291	Centre	Sa'a	Nkolang	Nkoessono	Nkolessono	32	3	M	1	Negative	0	No	0	No	0
ICT_1292	Centre	Sa'a	Nkolang	Nkoessono	Nkolessono	35	3	F	2	positive	1	No	0	No	0
ICT_1293	Centre	Sa'a	Nkolang	Nkoessono	Nkolessono	38	3	F	2	Negative	0	No	0	No	0
ICT_1294	Centre	Sa'a	Nkolang	Nkoessono	Nkolessono	53	5	F	2	Negative	0	No	0	No	0
ICT_1295	Centre	Sa'a	Nkolang	Nkoessono	Nkolessono	63	5	F	2	Negative	0	No	0	No	0
ICT_1296	Centre	Sa'a	Nkolang	Nkoessono	Nkolessono	20	1	F	2	Negative	0	No	0	No	0
ICT_1297	Centre	Sa'a	Nkolang	Nkoessono	Nkolessono	58	5	F	2	Negative	0	No	0	No	0
ICT_1298	Centre	Sa'a	Nkolang	Nkoessono	Nkolessono	33	3	M	1	Negative	0	No	0	No	0
ICT_1299	Centre	Sa'a	Nkolang	Nkoessono	Nkolessono	61	5	F	2	Negative	0	No	0	No	0
ICT_1300	Centre	Sa'a	Nkolang	Nkoessono	Nkolessono	48	4	F	2	Negative	0	No	0	No	0
ICT_1301	Centre	Sa'a	Nkolang	Nkoessono	Nkolessono	25	2	F	2	Negative	0	No	0	No	0
ICT_1302	Centre	Sa'a	Nkolang	Nkoessono	Nkolessono	15	1	M	1	Negative	0	No	0	No	0
ICT_1303	Centre	Sa'a	Nkolang	Nkoessono	Nkolessono	19	1	M	1	Negative	0	No	0	No	0
ICT_1304	Centre	Sa'a	Nkolang	Nkoessono	Nkolessono	60	5	F	2	Negative	0	No	0	No	0
ICT_1305	Centre	Sa'a	Nkolang	Nkoessono	Nkolessono	31	3	M	1	positive	1	No	0	No	0
ICT_1306	Centre	Sa'a	Nkolang	Nkoessono	Nkolessono	29	2	M	1	positive	1	No	0	No	0
ICT_1307	Centre	Sa'a	Nkolang	Nkoessono	Nkolessono	12	1	F	2	Negative	0	No	0	No	0
ICT_1308	Centre	Sa'a	Nkolang	Nkoessono	Nkolessono	15	1	M	1	Negative	0	No	0	No	0
ICT_1309	Centre	Sa'a	Nkolang	Nkoessono	Nkolessono	26	2	M	1	Negative	0	No	0	No	0
ICT_1310	Centre	Sa'a	Nkolang	Nkoessono	Nkolessono	11	1	F	2	Negative	0	No	0	No	0
ICT_1311	Centre	Sa'a	Nkolang	Nkoessono	Nkolessono	11	1	M	1	Negative	0	No	0	No	0
ICT_1312	Centre	Sa'a	Nkolang	Nkoessono	Nkolessono	10	1	F	2	Negative	0	No	0	No	0
ICT_1313	Centre	Sa'a	Nkolang	Nkoessono	Nkolessono	10	1	F	2	Negative	0	No	0	No	0
ICT_1314	Centre	Sa'a	Nkolang	Nkoessono	Nkolessono	19	1	F	2	Negative	0	No	0	No	0
ICT_1315	Centre	Sa'a	Nkolang	Nkoessono	Nkolessono	18	1	F	2	Negative	0	No	0	No	0
ICT_1316	Centre	Sa'a	Nkolang	Nkoessono	Nkolessono	6	1	F	2	Negative	0	No	0	No	0
ICT_1317	Centre	Sa'a	Nkolang	Nkoessono	Nkolessono	7	1	M	1	Negative	0	No	0	No	0
ICT_1318	Centre	Sa'a	Nkolang	Nkoessono	Nkolessono	12	1	F	2	Negative	0	No	0	No	0
ICT_1319	Centre	Sa'a	Nkolang	Nkoessono	Nkolessono	12	1	F	2	Negative	0	No	0	No	0
ICT_1320	Centre	Sa'a	Nkolang	Nkoessono	Nkolessono	43	4	F	2	Negative	0	No	0	No	0
ICT_1321	Centre	Sa'a	Nkolang	Nkoessono	Nkolessono	52	5	F	2	Negative	0	No	0	No	0
ICT_1322	Centre	Mbalmayo	Ngallan	Zamakoe	Zamakoe	56	5	M	1	Negative	0	No	0	No	0
ICT_1323	Centre	Mbalmayo	Ngallan	Zamakoe	Zamakoe	30	2	M	1	Negative	0	No	0	No	0
ICT_1324	Centre	Mbalmayo	Ngallan	Zamakoe	Zamakoe	69	5	M	1	Negative	0	No	0	No	0
ICT_1325	Centre	Mbalmayo	Ngallan	Zamakoe	Zamakoe	85	5	F	2	Negative	0	No	0	No	0
ICT_1326	Centre	Mbalmayo	Ngallan	Zamakoe	Zamakoe	53	5	F	2	Negative	0	No	0	No	0
ICT_1327	Centre	Mbalmayo	Ngallan	Zamakoe	Zamakoe	50	4	F	2	Negative	0	No	0	No	0
ICT_1328	Centre	Mbalmayo	Ngallan	Zamakoe	Zamakoe	14	1	M	1	Negative	0	No	0	No	0
ICT_1329	Centre	Mbalmayo	Ngallan	Zamakoe	Zamakoe	13	1	M	1	Negative	0	No	0	No	0
ICT_1330	Centre	Mbalmayo	Ngallan	Zamakoe	Zamakoe	9	1	F	2	Negative	0	No	0	No	0
ICT_1331	Centre	Mbalmayo	Ngallan	Zamakoe	Zamakoe	9	1	F	2	Negative	0	No	0	No	0
ICT_1332	Centre	Mbalmayo	Ngallan	Zamakoe	Zamakoe	7	1	F	2	Negative	0	No	0	No	0
ICT_1333	Centre	Mbalmayo	Ngallan	Zamakoe	Zamakoe	8	1	M	1	Negative	0	No	0	No	0
ICT_1334	Centre	Mbalmayo	Ngallan	Zamakoe	Zamakoe	7	1	F	2	Negative	0	No	0	No	0
ICT_1335	Centre	Mbalmayo	Ngallan	Zamakoe	Zamakoe	9	1	F	2	Negative	0	No	0	No	0
ICT_1336	Centre	Mbalmayo	Ngallan	Zamakoe	Zamakoe	11	1	M	1	Negative	0	No	0	No	0
ICT_1337	Centre	Mbalmayo	Ngallan	Zamakoe	Zamakoe	9	1	M	1	Negative	0	No	0	No	0
ICT_1338	Centre	Mbalmayo	Ngallan	Zamakoe	Zamakoe	6	1	F	2	Negative	0	No	0	No	0
ICT_1339	Centre	Mbalmayo	Ngallan	Zamakoe	Zamakoe	15	1	M	1	Negative	0	No	0	No	0
ICT_1340	Centre	Mbalmayo	Ngallan	Zamakoe	Zamakoe	43	4	F	2	Negative	0	No	0	No	0
ICT_1341	Centre	Mbalmayo	Ngallan	Zamakoe	Zamakoe	53	5	F	2	Negative	0	No	0	No	0
ICT_1342	Centre	Mbalmayo	Ngallan	Zamakoe	Zamakoe	51	5	M	1	Negative	0	No	0	No	0
ICT_1343	Centre	Mbalmayo	Ngallan	Zamakoe	Zamakoe	5	1	M	1	Negative	0	No	0	No	0
ICT_1344	Centre	Mbalmayo	Ngallan	Zamakoe	Zamakoe	5	1	M	1	Negative	0	No	0	No	0
ICT_1345	Centre	Mbalmayo	Ngallan	Zamakoe	Zamakoe	41	4	F	2	Negative	0	No	0	No	0
ICT_1346	Centre	Mbalmayo	Ngallan	Zamakoe	Zamakoe	45	4	M	1	Negative	0	No	0	No	0
ICT_1347	Centre	Mbalmayo	Ngallan	Zamakoe	Zamakoe	7	1	M	1	Negative	0	No	0	No	0
ICT_1348	Centre	Mbalmayo	Ngallan	Zamakoe	Zamakoe	17	1	F	2	Negative	0	No	0	No	0
ICT_1349	Centre	Mbalmayo	Ngallan	Zamakoe	Zamakoe	11	1	M	1	Negative	0	No	0	No	0
ICT_1350	Centre	Mbalmayo	Ngallan	Zamakoe	Zamakoe	13	1	M	1	Negative	0	No	0	No	0
ICT_1351	Centre	Mbalmayo	Ngallan	Zamakoe	Zamakoe	14	1	M	1	positive	1	No	0	No	0
ICT_1352	Centre	Mbalmayo	Ngallan	Zamakoe	Zamakoe	11	1	M	1	Negative	0	No	0	No	0
ICT_1353	Centre	Mbalmayo	Ngallan	Zamakoe	Zamakoe	31	3	M	1	Negative	0	No	0	No	0
ICT_1354	Centre	Mbalmayo	Ngallan	Zamakoe	Zamakoe	31	3	F	2	Negative	0	No	0	No	0
ICT_1355	Centre	Mbalmayo	Ngallan	Zamakoe	Zamakoe	25	2	F	2	Negative	0	No	0	No	0
ICT_1356	Centre	Mbalmayo	Ngallan	Zamakoe	Zamakoe	40	3	M	1	Negative	0	No	0	No	0
ICT_1357	Centre	Mbalmayo	Ngallan	Zamakoe	Zamakoe	34	3	M	1	Negative	0	No	0	No	0
ICT_1358	Centre	Mbalmayo	Ngallan	Zamakoe	Zamakoe	30	2	M	1	Negative	0	No	0	No	0
ICT_1359	Centre	Mbalmayo	Ngallan	Zamakoe	Zamakoe	29	2	M	1	Negative	0	No	0	No	0
ICT_1360	Centre	Mbalmayo	Ngallan	Zamakoe	Zamakoe	29	2	M	1	Negative	0	No	0	No	0
ICT_1361	Centre	Mbalmayo	Ngallan	Zamakoe	Zamakoe	28	2	M	1	Negative	0	No	0	No	0
ICT_1362	Centre	Mbalmayo	Ngallan	Zamakoe	Zamakoe	46	4	M	1	Negative	0	No	0	No	0
ICT_1363	Centre	Mbalmayo	Ngallan	Zamakoe	Zamakoe	55	5	M	1	Negative	0	No	0	No	0
ICT_1364	Centre	Mbalmayo	Ngallan	Zamakoe	Zamakoe	60	5	F	2	Negative	0	No	0	No	0
ICT_1365	Centre	Mbalmayo	Ngallan	Zamakoe	Zamakoe	49	4	M	1	Negative	0	No	0	No	0
ICT_1366	Centre	Mbalmayo	Ngallan	Zamakoe	Zamakoe	65	5	F	2	Negative	0	No	0	No	0
ICT_1367	Centre	Mbalmayo	Ngallan	Zamakoe	Zamakoe	29	2	M	1	Negative	0	No	0	No	0
ICT_1368	Centre	Mbalmayo	Ngallan	Zamakoe	Zamakoe	59	5	M	1	Negative	0	No	0	No	0
ICT_1369	Centre	Mbalmayo	Ngallan	Zamakoe	Zamakoe	28	2	F	2	Negative	0	No	0	No	0
ICT_1370	Centre	Mbalmayo	Ngallan	Zamakoe	Zamakoe	7	1	M	1	Negative	0	No	0	No	0
ICT_1371	Centre	Mbalmayo	Ngallan	Zamakoe	Zamakoe	11	1	F	2	Negative	0	No	0	No	0
ICT_1372	Centre	Mbalmayo	Zoatoupsie	Zoatoupsie	Zoatoupie	83	5	M	1	Negative	0	No	0	No	0
ICT_1373	Centre	Mbalmayo	Zoatoupsie	Zoatoupsie	Zoatoupsie	40	3	F	2	Negative	0	No	0	No	0
ICT_1374	Centre	Mbalmayo	Zoatoupsie	Zoatoupsie	Zoatoupsie	35	3	F	2	Negative	0	No	0	No	0
ICT_1375	Centre	Mbalmayo	Zoatoupsie	Zoatoupsie	Zoatoupsie	65	5	F	2	Negative	0	No	0	No	0
ICT_1376	Centre	Mbalmayo	Zoatoupsie	Zoatoupsie	Zoatoupsie	19	1	M	1	Negative	0	No	0	No	0
ICT_1377	Centre	Mbalmayo	Zoatoupsie	Zoatoupsie	Zoatoupsie	6	1	M	1	Negative	0	No	0	No	0
ICT_1378	Centre	Mbalmayo	Zoatoupsie	Zoatoupsie	Zoatoupsie	7	1	F	2	Negative	0	No	0	No	0
ICT_1379	Centre	Mbalmayo	Zoatoupsie	Zoatoupsie	Zoatoupsie	13	1	M	1	Negative	0	No	0	No	0
ICT_1380	Centre	Mbalmayo	Zoatoupsie	Zoatoupsie	Zoatoupsie	99	5	F	2	Negative	0	No	0	No	0
ICT_1381	Centre	Mbalmayo	Zoatoupsie	Zoatoupsie	Zoatoupsie	8	1	M	1	Negative	0	No	0	No	0
ICT_1382	Centre	Mbalmayo	Zoatoupsie	Zoatoupsie	Zoatoupsie	45	4	M	1	Negative	0	No	0	No	0
ICT_1383	Centre	Mbalmayo	Zoatoupsie	Zoatoupsie	Zoatoupsie	70	5	M	1	positive	1	No	0	No	0
ICT_1384	Centre	Mbalmayo	Zoatoupsie	Zoatoupsie	Zoatoupsie	40	3	F	2	Negative	0	No	0	No	0
ICT_1385	Centre	Mbalmayo	Zoatoupsie	Zoatoupsie	Zoatoupsie	35	3	F	2	Negative	0	No	0	No	0
ICT_1386	Centre	Mbalmayo	Zoatoupsie	Zoatoupsie	Zoatoupsie	34	3	F	2	Negative	0	No	0	No	0
ICT_1387	Centre	Mbalmayo	Zoatoupsie	Zoatoupsie	Zoatoupsie	12	1	F	2	Negative	0	No	0	No	0
ICT_1388	Centre	Mbalmayo	Zoatoupsie	Zoatoupsie	Zoatoupsie	11	1	M	1	Negative	0	No	0	No	0
ICT_1389	Centre	Mbalmayo	Zoatoupsie	Zoatoupsie	Zoatoupsie	12	1	M	1	Negative	0	No	0	No	0
ICT_1390	Centre	Mbalmayo	Zoatoupsie	Zoatoupsie	Zoatoupsie	8	1	M	1	Negative	0	No	0	No	0
ICT_1391	Centre	Mbalmayo	Zoatoupsie	Zoatoupsie	Zoatoupsie	11	1	F	2	Negative	0	No	0	No	0
ICT_1392	Centre	Mbalmayo	Zoatoupsie	Zoatoupsie	Zoatoupsie	80	5	M	1	Negative	0	No	0	No	0
ICT_1393	Centre	Mbalmayo	Zoatoupsie	Zoatoupsie	Zoatoupsie	67	5	F	2	Negative	0	No	0	No	0
ICT_1394	Centre	Mbalmayo	Zoatoupsie	Zoatoupsie	Zoatoupsie	70	5	F	2	Negative	0	No	0	No	0
ICT_1395	Centre	Mbalmayo	Zoatoupsie	Zoatoupsie	Zoatoupsie	51	5	M	1	Negative	0	No	0	No	0
ICT_1396	Centre	Mbalmayo	Zoatoupsie	Zoatoupsie	Zoatoupsie	24	2	F	2	Negative	0	No	0	No	0
ICT_1397	Centre	Mbalmayo	Zoatoupsie	Zoatoupsie	Zoatoupsie	22	2	F	2	Negative	0	No	0	No	0
ICT_1398	Centre	Mbalmayo	Zoatoupsie	Zoatoupsie	Zoatoupsie	13	1	M	1	Negative	0	No	0	No	0
ICT_1399	Centre	Mbalmayo	Zoatoupsie	Zoatoupsie	Zoatoupsie	11	1	M	1	Negative	0	No	0	No	0
ICT_1400	Centre	Mbalmayo	Zoatoupsie	Zoatoupsie	Zoatoupsie	9	1	F	2	Negative	0	No	0	No	0
ICT_1401	Centre	Mbalmayo	Zoatoupsie	Zoatoupsie	Zoatoupsie	13	1	M	1	Negative	0	No	0	No	0
ICT_1402	Centre	Mbalmayo	Zoatoupsie	Zoatoupsie	Zoatoupsie	8	1	F	2	Negative	0	No	0	No	0
ICT_1403	Centre	Mbalmayo	Zoatoupsie	Zoatoupsie	Zoatoupsie	12	1	F	2	Negative	0	No	0	No	0
ICT_1404	Centre	Mbalmayo	Zoatoupsie	Zoatoupsie	Zoatoupsie	10	1	F	2	Negative	0	No	0	No	0
ICT_1405	Centre	Mbalmayo	Zoatoupsie	Zoatoupsie	Zoatoupsie	5	1	M	1	Negative	0	No	0	No	0
ICT_1406	Centre	Mbalmayo	Zoatoupsie	Zoatoupsie	Zoatoupsie	7	1	M	1	Negative	0	No	0	No	0
ICT_1407	Centre	Mbalmayo	Zoatoupsie	Zoatoupsie	Zoatoupsie	7	1	F	2	Negative	0	No	0	No	0
ICT_1408	Centre	Mbalmayo	Zoatoupsie	Zoatoupsie	Zoatoupsie	7	1	M	1	Negative	0	No	0	No	0
ICT_1409	Centre	Mbalmayo	Zoatoupsie	Zoatoupsie	Zoatoupsie	70	5	M	1	Negative	0	No	0	No	0
ICT_1410	Centre	Mbalmayo	Zoatoupsie	Zoatoupsie	Zoatoupsie	35	3	M	1	Negative	0	No	0	No	0
ICT_1411	Centre	Mbalmayo	Zoatoupsie	Zoatoupsie	Zoatoupsie	39	3	M	1	Negative	0	No	0	No	0
ICT_1412	Centre	Mbalmayo	Zoatoupsie	Zoatoupsie	Zoatoupsie	15	1	M	1	Negative	0	No	0	No	0
ICT_1413	Centre	Mbalmayo	Zoatoupsie	Zoatoupsie	Zoatoupsie	63	5	M	1	Negative	0	No	0	No	0
ICT_1414	Centre	Mbalmayo	Zoatoupsie	Zoatoupsie	Zoatoupsie	7	1	M	1	Negative	0	No	0	No	0
ICT_1415	Centre	Mbalmayo	Zoatoupsie	Zoatoupsie	Zoatoupsie	9	1	M	1	Negative	0	No	0	No	0
ICT_1416	Centre	Mbalmayo	Zoatoupsie	Zoatoupsie	Zoatoupsie	11	1	M	1	Negative	0	No	0	No	0
ICT_1417	Centre	Mbalmayo	Zoatoupsie	Zoatoupsie	Zoatoupsie	7	1	M	1	Negative	0	No	0	No	0
ICT_1418	Centre	Mbalmayo	Zoatoupsie	Zoatoupsie	Zoatoupsie	9	1	M	1	Negative	0	No	0	No	0
ICT_1419	Centre	Mbalmayo	Zoatoupsie	Zoatoupsie	Zoatoupsie	19	1	F	2	Negative	0	No	0	No	0
ICT_1420	Centre	Mbalmayo	Zoatoupsie	Zoatoupsie	Zoatoupsie	12	1	F	2	Negative	0	No	0	No	0
ICT_1421	Centre	Mbalmayo	Zoatoupsie	Zoatoupsie	Zoatoupsie	47	4	M	1	Negative	0	No	0	No	0
ICT_1422	Centre	Soa	Koulou	Koulou	Koulou	54	5	M	1	Negative	0	No	0	No	0
ICT_1423	Centre	Soa	Koulou	Koulou	Koulou	70	5	M	1	Negative	0	No	0	No	0
ICT_1424	Centre	Soa	Koulou	Koulou	Koulou	37	3	M	1	Negative	0	No	0	No	0
ICT_1425	Centre	Soa	Koulou	Koulou	Koulou	70	5	F	2	Negative	0	No	0	No	0
ICT_1426	Centre	Soa	Koulou	Koulou	Koulou	73	5	M	1	Negative	0	No	0	No	0
ICT_1427	Centre	Soa	Koulou	Koulou	Koulou	66	5	F	2	Negative	0	No	0	No	0
ICT_1428	Centre	Soa	Koulou	Koulou	Koulou	80	5	F	2	Negative	0	No	0	No	0
ICT_1429	Centre	Soa	Koulou	Koulou	Koulou	70	5	F	2	Negative	0	No	0	No	0
ICT_1430	Centre	Soa	Koulou	Koulou	Koulou	25	2	M	1	Negative	0	No	0	No	0
ICT_1431	Centre	Soa	Koulou	Koulou	Koulou	52	5	M	1	Negative	0	No	0	No	0
ICT_1432	Centre	Soa	Koulou	Koulou	Koulou	18	1	M	1	Negative	0	No	0	No	0
ICT_1433	Centre	Soa	Koulou	Koulou	Koulou	35	3	M	1	Negative	0	No	0	No	0
ICT_1434	Centre	Soa	Koulou	Koulou	Koulou	7	1	F	2	Negative	0	No	0	No	0
ICT_1435	Centre	Soa	Koulou	Koulou	Koulou	17	1	F	2	Negative	0	No	0	No	0
ICT_1436	Centre	Soa	Koulou	Koulou	Koulou	16	1	F	2	Negative	0	No	0	No	0
ICT_1437	Centre	Soa	Koulou	Koulou	Koulou	10	1	M	1	Negative	0	No	0	No	0
ICT_1438	Centre	Soa	Koulou	Koulou	Koulou	11	1	M	1	Negative	0	No	0	No	0
ICT_1439	Centre	Soa	Koulou	Koulou	Koulou	7	1	M	1	Negative	0	No	0	No	0
ICT_1440	Centre	Soa	Koulou	Koulou	Koulou	43	4	M	1	Negative	0	No	0	No	0
ICT_1441	Centre	Soa	Koulou	Koulou	Koulou	52	5	F	2	Negative	0	No	0	No	0
ICT_1442	Centre	Soa	Koulou	Koulou	Koulou	56	5	M	1	Negative	0	No	0	No	0
ICT_1443	Centre	Soa	Koulou	Koulou	Koulou	11	1	F	2	Negative	0	No	0	No	0
ICT_1444	Centre	Soa	Koulou	Koulou	Koulou	70	5	M	1	Negative	0	No	0	No	0
ICT_1445	Centre	Soa	Koulou	Koulou	Koulou	29	2	F	2	Negative	0	No	0	No	0
ICT_1446	Centre	Soa	Koulou	Koulou	Koulou	40	3	F	2	Negative	0	No	0	No	0
ICT_1447	Centre	Soa	Koulou	Koulou	Koulou	69	5	M	1	Negative	0	No	0	No	0
ICT_1448	Centre	Soa	Koulou	Koulou	Koulou	48	4	F	2	Negative	0	No	0	No	0
ICT_1449	Centre	Soa	Koulou	Koulou	Koulou	70	5	F	2	Negative	0	No	0	No	0
ICT_1450	Centre	Soa	Koulou	Koulou	Koulou	32	3	F	2	Negative	0	No	0	No	0
ICT_1451	Centre	Soa	Koulou	Koulou	Koulou	16	1	F	2	Negative	0	No	0	No	0
ICT_1452	Centre	Soa	Koulou	Koulou	Koulou	17	1	F	2	Negative	0	No	0	No	0
ICT_1453	Centre	Soa	Koulou	Koulou	Koulou	18	1	F	2	Negative	0	No	0	No	0
ICT_1454	Centre	Soa	Koulou	Koulou	Koulou	24	2	F	2	Negative	0	No	0	No	0
ICT_1455	Centre	Soa	Koulou	Koulou	Koulou	15	1	F	2	Negative	0	No	0	No	0
ICT_1456	Centre	Soa	Koulou	Koulou	Koulou	30	2	F	2	Negative	0	No	0	No	0
ICT_1457	Centre	Soa	Koulou	Koulou	Koulou	27	2	F	2	Negative	0	No	0	No	0
ICT_1458	Centre	Soa	Koulou	Koulou	Koulou	27	2	F	2	Negative	0	No	0	No	0
ICT_1459	Centre	Soa	Koulou	Koulou	Koulou	10	1	F	2	Negative	0	No	0	No	0
ICT_1460	Centre	Soa	Koulou	Koulou	Koulou	10	1	F	2	Negative	0	No	0	No	0
ICT_1461	Centre	Soa	Koulou	Koulou	Koulou	78	5	F	2	Negative	0	No	0	No	0
ICT_1462	Centre	Soa	Koulou	Koulou	Koulou	44	4	F	2	Negative	0	No	0	No	0
ICT_1463	Centre	Soa	Koulou	Koulou	Koulou	60	5	M	1	Negative	0	No	0	No	0
ICT_1464	Centre	Soa	Koulou	Koulou	Koulou	40	3	F	2	Negative	0	No	0	No	0
ICT_1465	Centre	Soa	Koulou	Koulou	Koulou	40	3	M	1	Negative	0	No	0	No	0
ICT_1466	Centre	Soa	Koulou	Koulou	Koulou	80	5	F	2	Negative	0	No	0	No	0
ICT_1467	Centre	Soa	Koulou	Koulou	Koulou	44	4	M	1	Negative	0	No	0	No	0
ICT_1468	Centre	Soa	Koulou	Koulou	Koulou	19	1	F	2	Negative	0	No	0	No	0
ICT_1469	Centre	Soa	Koulou	Koulou	Koulou	14	1	F	2	Negative	0	No	0	No	0
ICT_1470	Centre	Soa	Koulou	Koulou	Koulou	41	4	M	1	Negative	0	No	0	No	0
ICT_1471	Centre	Soa	Koulou	Koulou	Koulou	30	2	M	1	Negative	0	No	0	No	0
ICT_1472	Centre	Soa	Ntouessong	Ntouessong	Ntouessong	53	5	M	1	Negative	0	No	0	No	0
ICT_1473	Centre	Soa	Ntouessong	Ntouessong	Ntouessong	30	2	M	1	Negative	0	No	0	No	0
ICT_1474	Centre	Soa	Ntouessong	Ntouessong	Ntouessong	18	1	M	1	Negative	0	No	0	No	0
ICT_1475	Centre	Soa	Ntouessong	Ntouessong	Ntouessong	35	3	F	2	Negative	0	No	0	No	0
ICT_1476	Centre	Soa	Ntouessong	Ntouessong	Ntouessong	52	5	F	2	Negative	0	No	0	No	0
ICT_1477	Centre	Soa	Ntouessong	Ntouessong	Ntouessong	32	3	F	2	Negative	0	No	0	No	0
ICT_1478	Centre	Soa	Ntouessong	Ntouessong	Ntouessong	39	3	M	1	Negative	0	No	0	No	0
ICT_1479	Centre	Soa	Ntouessong	Ntouessong	Ntouessong	5	1	M	1	Negative	0	No	0	No	0
ICT_1480	Centre	Soa	Ntouessong	Ntouessong	Ntouessong	50	4	F	2	Negative	0	No	0	No	0
ICT_1481	Centre	Soa	Ntouessong	Ntouessong	Ntouessong	25	2	M	1	Negative	0	No	0	No	0
ICT_1482	Centre	Soa	Ntouessong	Ntouessong	Ntouessong	26	2	M	1	Negative	0	No	0	No	0
ICT_1483	Centre	Soa	Ntouessong	Ntouessong	Ntouessong	23	2	M	1	Negative	0	No	0	No	0
ICT_1484	Centre	Soa	Ntouessong	Ntouessong	Ntouessong	70	5	F	2	Negative	0	No	0	No	0
ICT_1485	Centre	Soa	Ntouessong	Ntouessong	Ntouessong	23	2	F	2	Negative	0	No	0	No	0
ICT_1486	Centre	Soa	Ntouessong	Ntouessong	Ntouessong	30	2	M	1	Negative	0	No	0	No	0
ICT_1487	Centre	Soa	Ntouessong	Ntouessong	Ntouessong	30	2	M	1	Negative	0	No	0	No	0
ICT_1488	Centre	Soa	Ntouessong	Ntouessong	Ntouessong	34	3	M	1	Negative	0	No	0	No	0
ICT_1489	Centre	Soa	Ntouessong	Ntouessong	Ntouessong	18	1	M	1	Negative	0	No	0	No	0
ICT_1490	Centre	Soa	Ntouessong	Ntouessong	Ntouessong	14	1	F	2	Negative	0	No	0	No	0
ICT_1491	Centre	Soa	Ntouessong	Ntouessong	Ntouessong	23	2	M	1	Negative	0	No	0	No	0
ICT_1492	Centre	Soa	Ntouessong	Ntouessong	Ntouessong	20	1	F	2	Negative	0	No	0	No	0
ICT_1493	Centre	Soa	Ntouessong	Ntouessong	Ntouessong	22	2	M	1	Negative	0	No	0	No	0
ICT_1494	Centre	Soa	Ntouessong	Ntouessong	Ntouessong	75	5	M	1	Negative	0	No	0	No	0
ICT_1495	Centre	Soa	Ntouessong	Ntouessong	Ntouessong	5	1	F	2	Negative	0	No	0	No	0
ICT_1496	Centre	Soa	Ntouessong	Ntouessong	Ntouessong	45	4	F	2	Negative	0	No	0	No	0
ICT_1497	Centre	Soa	Ntouessong	Ntouessong	Ntouessong	60	5	F	2	Negative	0	No	0	No	0
ICT_1498	Centre	Soa	Ntouessong	Ntouessong	Ntouessong	23	2	M	1	Negative	0	No	0	No	0
ICT_1499	Centre	Soa	Ntouessong	Ntouessong	Ntouessong	37	3	F	2	Negative	0	No	0	No	0
ICT_1500	Centre	Soa	Ntouessong	Ntouessong	Ntouessong	28	2	M	1	Negative	0	No	0	No	0
ICT_1501	Centre	Soa	Ntouessong	Ntouessong	Ntouessong	18	1	M	1	Negative	0	No	0	No	0
ICT_1502	Centre	Soa	Ntouessong	Ntouessong	Ntouessong	19	1	M	1	Negative	0	No	0	No	0
ICT_1503	Centre	Soa	Ntouessong	Ntouessong	Ntouessong	24	2	M	1	Negative	0	No	0	No	0
ICT_1504	Centre	Soa	Ntouessong	Ntouessong	Ntouessong	43	4	M	1	Negative	0	No	0	No	0
ICT_1505	Centre	Soa	Ntouessong	Ntouessong	Ntouessong	24	2	M	1	Negative	0	No	0	No	0
ICT_1506	Centre	Soa	Ntouessong	Ntouessong	Ntouessong	12	1	M	1	Negative	0	No	0	No	0
ICT_1507	Centre	Soa	Ntouessong	Ntouessong	Ntouessong	68	5	M	1	Negative	0	No	0	No	0
ICT_1508	Centre	Soa	Ntouessong	Ntouessong	Ntouessong	21	2	M	1	Negative	0	No	0	No	0
ICT_1509	Centre	Soa	Ntouessong	Ntouessong	Ntouessong	78	5	M	1	Negative	0	No	0	No	0
ICT_1510	Centre	Soa	Ntouessong	Ntouessong	Ntouessong	70	5	F	2	Negative	0	No	0	No	0
ICT_1511	Centre	Soa	Ntouessong	Ntouessong	Ntouessong	50	4	M	1	Negative	0	No	0	No	0
ICT_1512	Centre	Soa	Ntouessong	Ntouessong	Ntouessong	46	4	M	1	Negative	0	No	0	No	0
ICT_1513	Centre	Soa	Ntouessong	Ntouessong	Ntouessong	53	5	M	1	Negative	0	No	0	No	0
ICT_1514	Centre	Soa	Ntouessong	Ntouessong	Ntouessong	7	1	M	1	Negative	0	No	0	No	0
ICT_1515	Centre	Soa	Ntouessong	Ntouessong	Ntouessong	35	3	F	2	Negative	0	No	0	No	0
ICT_1516	Centre	Soa	Ntouessong	Ntouessong	Ntouessong	35	3	M	1	Negative	0	No	0	No	0
ICT_1517	Centre	Soa	Ntouessong	Ntouessong	Ntouessong	10	1	F	2	Negative	0	No	0	No	0
ICT_1518	Centre	Soa	Ntouessong	Ntouessong	Ntouessong	12	1	M	1	Negative	0	No	0	No	0
ICT_1519	Centre	Soa	Ntouessong	Ntouessong	Ntouessong	58	5	M	1	Negative	0	No	0	No	0
ICT_1520	Centre	Soa	Ntouessong	Ntouessong	Ntouessong	10	1	F	2	Negative	0	No	0	No	0
ICT_1521	Centre	Soa	Ntouessong	Ntouessong	Ntouessong	44	4	M	1	Negative	0	No	0	No	0
ICT_1522	Centre	Okola	Mva'a	Mva'a II	Mva'aII	45	4	F	2	Negative	0	No	0	No	0
ICT_1523	Centre	Okola	Mva'a	Mva'a II	Mva'aII	42	4	F	2	Negative	0	No	0	No	0
ICT_1524	Centre	Okola	Mva'a	Mva'a II	Mva'aII	36	3	M	1	Negative	0	No	0	No	0
ICT_1525	Centre	Okola	Mva'a	Mva'a II	Mva'aII	23	2	M	1	Negative	0	No	0	No	0
ICT_1526	Centre	Okola	Mva'a	Mva'a II	Mva'a	61	5	M	1	Negative	0	No	0	No	0
ICT_1527	Centre	Okola	Mva'a	Mva'a II	Mva'a	18	1	F	2	Negative	0	No	0	No	0
ICT_1528	Centre	Okola	Mva'a	Mva'a II	Mva'aII	39	3	M	1	Negative	0	No	0	No	0
ICT_1529	Centre	Okola	Mva'a	Mva'a II	Mva'aII	52	5	M	1	Negative	0	No	0	No	0
ICT_1530	Centre	Okola	Mva'a	Mva'a II	Mva'aII	36	3	M	1	Negative	0	No	0	No	0
ICT_1531	Centre	Okola	Mva'a	Mva'a II	Mva'aII	30	2	M	1	Negative	0	No	0	No	0
ICT_1532	Centre	Okola	Mva'a	Mva'a II	Mva'aII	58	5	F	2	Negative	0	No	0	No	0
ICT_1533	Centre	Okola	Mva'a	Mva'a II	Mva'aII	13	1	F	2	Negative	0	No	0	No	0
ICT_1534	Centre	Okola	Mva'a	Mva'a II	Mva'aII	50	4	F	2	Negative	0	No	0	No	0
ICT_1535	Centre	Okola	Mva'a	Mva'a II	Mva'aII	49	4	F	2	Negative	0	No	0	No	0
ICT_1536	Centre	Okola	Mva'a	Mva'a II	Mva'aII	42	4	M	1	Negative	0	No	0	No	0
ICT_1537	Centre	Okola	Mva'a	Mva'a II	Mva'aII	44	4	M	1	Negative	0	No	0	No	0
ICT_1538	Centre	Okola	Mva'a	Mva'a II	Mva'aII	38	3	F	2	Negative	0	No	0	No	0
ICT_1539	Centre	Okola	Mva'a	Mva'a II	Mva'aII	64	5	M	1	Negative	0	No	0	No	0
ICT_1540	Centre	Okola	Mva'a	Mva'a II	Mva'aII	43	4	M	1	Negative	0	No	0	No	0
ICT_1541	Centre	Okola	Mva'a	Mva'a II	Mva'aII	19	1	M	1	Negative	0	No	0	No	0
ICT_1542	Centre	Okola	Mva'a	Mva'a II	Mva'aII	45	4	F	2	Negative	0	No	0	No	0
ICT_1543	Centre	Okola	Mva'a	Mva'a II	Mva'aII	54	5	F	2	Negative	0	No	0	No	0
ICT_1544	Centre	Okola	Mva'a	Mva'a II	Mva'aII	16	1	F	2	Negative	0	No	0	No	0
ICT_1545	Centre	Okola	Mva'a	Mva'a II	Mva'aII	23	2	M	1	Negative	0	No	0	No	0
ICT_1546	Centre	Okola	Mva'a	Mva'a II	Mva'aII	29	2	M	1	Negative	0	No	0	No	0
ICT_1547	Centre	Okola	Mva'a	Mva'a II	Mva'aII	51	5	M	1	Negative	0	No	0	No	0
ICT_1548	Centre	Okola	Mva'a	Mva'a II	Mva'aII	22	2	F	2	Negative	0	No	0	No	0
ICT_1549	Centre	Okola	Mva'a	Mva'a II	Mva'aII	45	4	M	1	Negative	0	No	0	No	0
ICT_1550	Centre	Okola	Mva'a	Mva'a II	Mva'aII	48	4	M	1	Negative	0	No	0	No	0
ICT_1551	Centre	Okola	Mva'a	Mva'a II	Mva'aII	54	5	M	1	Negative	0	No	0	No	0
ICT_1552	Centre	Okola	Mva'a	Mva'a II	Mva'aII	19	1	M	1	Negative	0	No	0	No	0
ICT_1553	Centre	Okola	Mva'a	Mva'a II	Mva'aII	17	1	M	1	Negative	0	No	0	No	0
ICT_1554	Centre	Okola	Mva'a	Mva'a II	Mva'aII	19	1	F	2	Negative	0	No	0	No	0
ICT_1555	Centre	Okola	Mva'a	Mva'a II	Mva'aII	18	1	F	2	Negative	0	No	0	No	0
ICT_1556	Centre	Okola	Mva'a	Mva'a II	Mva'aII	61	5	F	2	Negative	0	No	0	No	0
ICT_1557	Centre	Okola	Mva'a	Mva'a II	Mva'aII	61	5	M	1	Negative	0	No	0	No	0
ICT_1558	Centre	Okola	Mva'a	Mva'a II	Mva'aII	38	3	F	2	Negative	0	No	0	No	0
ICT_1559	Centre	Okola	Mva'a	Mva'a II	Mva'aII	40	3	M	1	Negative	0	No	0	No	0
ICT_1560	Centre	Okola	Mva'a	Mva'a II	Mva'aII	40	3	M	1	Negative	0	No	0	No	0
ICT_1561	Centre	Okola	Mva'a	Mva'a II	Mva'aII	23	2	M	1	Negative	0	No	0	No	0
ICT_1562	Centre	Okola	Mva'a	Mva'a II	Mva'aII	23	2	M	1	Negative	0	No	0	No	0
ICT_1563	Centre	Okola	Mva'a	Mva'a II	Mva'aII	36	3	M	1	Negative	0	No	0	No	0
ICT_1564	Centre	Okola	Mva'a	Mva'a II	Mva'aII	27	2	M	1	Negative	0	No	0	No	0
ICT_1565	Centre	Okola	Mva'a	Mva'a II	Mva'aII	44	4	F	2	Negative	0	No	0	No	0
ICT_1566	Centre	Okola	Mva'a	Mva'a II	Mva'aII	28	2	M	1	Negative	0	No	0	No	0
ICT_1567	Centre	Okola	Mva'a	Mva'a II	Mva'aLL	27	2	M	1	Negative	0	No	0	No	0
ICT_1568	Centre	Okola	Mva'a	Mva'a II	Mva'aII	50	4	M	1	Negative	0	No	0	No	0
ICT_1569	Centre	Okola	Mva'a	Mva'a II	Mva'aII	31	3	F	2	Negative	0	No	0	No	0
ICT_1570	Centre	Okola	Mva'a	Mva'a II	Mva'aII	41	4	F	2	Negative	0	No	0	No	0
ICT_1571	Centre	Okola	Mva'a	Mva'a II	Mva'aII	14	1	M	1	Negative	0	No	0	No	0
ICT_1572	Centre	Okola	Ebougsi	Ebougsi	Ebougsi	43	4	M	1	Negative	0	No	0	No	0
ICT_1573	Centre	Okola	Ebougsi	Ebougsi	Ebougsi	43	4	M	1	Negative	0	No	0	No	0
ICT_1574	Centre	Okola	Ebougsi	Ebougsi	Ebougsi	74	5	F	2	Negative	0	No	0	No	0
ICT_1575	Centre	Okola	Ebougsi	Ebougsi	Ebougsi	62	5	F	2	Negative	0	No	0	No	0
ICT_1576	Centre	Okola	Ebougsi	Ebougsi	Ebougsi	59	5	F	2	Negative	0	No	0	No	0
ICT_1577	Centre	Okola	Ebougsi	Ebougsi	Ebougsi	65	5	F	2	Negative	0	No	0	No	0
ICT_1578	Centre	Okola	Ebougsi	Ebougsi	Ebougsi	48	4	F	2	Negative	0	No	0	No	0
ICT_1579	Centre	Okola	Ebougsi	Ebougsi	Ebougsi	69	5	F	2	Negative	0	No	0	No	0
ICT_1580	Centre	Okola	Ebougsi	Ebougsi	Ebougsi	65	5	F	2	Negative	0	No	0	No	0
ICT_1581	Centre	Okola	Ebougsi	Ebougsi	Ebougsi	35	3	F	2	Negative	0	No	0	No	0
ICT_1582	Centre	Okola	Ebougsi	Ebougsi	Ebougsi	43	4	F	2	Negative	0	No	0	No	0
ICT_1583	Centre	Okola	Ebougsi	Ebougsi	Ebougsi	17	1	F	2	Negative	0	No	0	No	0
ICT_1584	Centre	Okola	Ebougsi	Ebougsi	Ebougsi	40	3	F	2	Negative	0	No	0	No	0
ICT_1585	Centre	Okola	Ebougsi	Ebougsi	Ebougsi	24	2	F	2	Negative	0	No	0	No	0
ICT_1586	Centre	Okola	Ebougsi	Ebougsi	Ebougsi	19	1	F	2	Negative	0	No	0	No	0
ICT_1587	Centre	Okola	Ebougsi	Ebougsi	Ebougsi	75	5	F	2	Negative	0	No	0	No	0
ICT_1588	Centre	Okola	Ebougsi	Ebougsi	Ebougsi	78	5	F	2	Negative	0	No	0	No	0
ICT_1589	Centre	Okola	Ebougsi	Ebougsi	Ebougsi	38	3	F	2	Negative	0	No	0	No	0
ICT_1590	Centre	Okola	Ebougsi	Ebougsi	Ebougsi	22	2	F	2	Negative	0	No	0	No	0
ICT_1591	Centre	Okola	Ebougsi	Ebougsi	Ebougsi	74	5	F	2	Negative	0	No	0	No	0
ICT_1592	Centre	Okola	Ebougsi	Ebougsi	Ebougsi	50	4	F	2	Negative	0	No	0	No	0
ICT_1593	Centre	Okola	Ebougsi	Ebougsi	Ebougsi	61	5	M	1	Negative	0	No	0	No	0
ICT_1594	Centre	Okola	Ebougsi	Ebougsi	Ebougsi	39	3	M	1	Negative	0	No	0	No	0
ICT_1595	Centre	Okola	Ebougsi	Ebougsi	Ebougsi	69	5	M	1	Negative	0	No	0	No	0
ICT_1596	Centre	Okola	Ebougsi	Ebougsi	Ebougsi	62	5	M	1	Negative	0	No	0	No	0
ICT_1597	Centre	Okola	Ebougsi	Ebougsi	Ebougsi	27	2	M	1	Negative	0	No	0	No	0
ICT_1598	Centre	Okola	Ebougsi	Ebougsi	Ebougsi	27	2	M	1	Negative	0	No	0	No	0
ICT_1599	Centre	Okola	Ebougsi	Ebougsi	Ebougsi	53	5	M	1	Negative	0	No	0	No	0
ICT_1600	Centre	Okola	Ebougsi	Ebougsi	Ebougsi	60	5	M	1	positive	1	No	0	No	0
ICT_1601	Centre	Okola	Ebougsi	Ebougsi	Ebougsi	24	2	F	2	Negative	0	No	0	No	0
ICT_1602	Centre	Okola	Ebougsi	Ebougsi	Ebougsi	44	4	F	2	Negative	0	No	0	No	0
ICT_1603	Centre	Okola	Ebougsi	Ebougsi	Ebougsi	40	3	M	1	Negative	0	No	0	No	0
ICT_1604	Centre	Okola	Ebougsi	Ebougsi	Ebougsi	40	3	M	1	Negative	0	No	0	No	0
ICT_1605	Centre	Okola	Ebougsi	Ebougsi	Ebougsi	63	5	M	1	Negative	0	No	0	No	0
ICT_1606	Centre	Okola	Ebougsi	Ebougsi	Ebougsi	38	3	M	1	Negative	0	No	0	No	0
ICT_1607	Centre	Okola	Ebougsi	Ebougsi	Ebougsi	9	1	F	2	Negative	0	No	0	No	0
ICT_1608	Centre	Okola	Ebougsi	Ebougsi	Ebougsi	25	2	M	1	Negative	0	No	0	No	0
ICT_1609	Centre	Okola	Ebougsi	Ebougsi	Ebougsi	11	1	M	1	Negative	0	No	0	No	0
ICT_1610	Centre	Okola	Ebougsi	Ebougsi	Ebougsi	8	1	M	1	Negative	0	No	0	No	0
ICT_1611	Centre	Okola	Ebougsi	Ebougsi	Ebougsi	9	1	M	1	Negative	0	No	0	No	0
ICT_1612	Centre	Okola	Ebougsi	Ebougsi	Ebougsi	9	1	M	1	Negative	0	No	0	No	0
ICT_1613	Centre	Okola	Ebougsi	Ebougsi	Ebougsi	10	1	M	1	Negative	0	No	0	No	0
ICT_1614	Centre	Okola	Ebougsi	Ebougsi	Ebougsi	7	1	M	1	Negative	0	No	0	No	0
ICT_1615	Centre	Okola	Ebougsi	Ebougsi	Ebougsi	5	1	F	2	Negative	0	No	0	No	0
ICT_1616	Centre	Okola	Ebougsi	Ebougsi	Ebougsi	8	1	F	2	Negative	0	No	0	No	0
ICT_1617	Centre	Okola	Ebougsi	Ebougsi	Ebougsi	12	1	M	1	Negative	0	No	0	No	0
ICT_1618	Centre	Okola	Ebougsi	Ebougsi	Ebougsi	10	1	M	1	Negative	0	No	0	No	0
ICT_1619	Centre	Okola	Ebougsi	Ebougsi	Ebougsi	60	5	F	2	Negative	0	No	0	No	0
ICT_1620	Centre	Okola	Ebougsi	Ebougsi	Ebougsi	7	1	M	1	Negative	0	No	0	No	0
ICT_1621	Centre	Okola	Ebougsi	Ebougsi	Ebougsi	6	1	F	2	Negative	0	No	0	No	0
ICT_1622	Centre	Monatélé	Monatélé	Nkomessang	Nkomessang	58	5	M	1	Negative	0	No	0	No	0
ICT_1623	Centre	Monatélé	Monatélé	Nkomessang	Nkomessang	57	5	M	1	Negative	0	No	0	No	0
ICT_1624	Centre	Monatélé	Monatélé	Nkomessang	Nkomessang	60	5	F	2	Negative	0	No	0	No	0
ICT_1625	Centre	Monatélé	Monatélé	Nkomessang	Nkomessang	64	5	F	2	Negative	0	No	0	No	0
ICT_1626	Centre	Monatélé	Monatélé	Nkomessang	Nkomessang	70	5	F	2	Negative	0	No	0	No	0
ICT_1627	Centre	Monatélé	Monatélé	Nkomessang	Nkomessang	70	5	F	2	Negative	0	No	0	No	0
ICT_1628	Centre	Monatélé	Monatélé	Nkomessang	Nkomessang	51	5	F	2	Negative	0	No	0	No	0
ICT_1629	Centre	Monatélé	Monatélé	Nkomessang	Nkomessang	56	5	M	1	Negative	0	No	0	No	0
ICT_1630	Centre	Monatélé	Monatélé	Nkomessang	Nkomessang	65	5	M	1	Negative	0	No	0	No	0
ICT_1631	Centre	Monatélé	Monatélé	Nkomessang	Nkomessang	49	4	M	1	Negative	0	No	0	No	0
ICT_1632	Centre	Monatélé	Monatélé	Nkomessang	Nkomessang	65	5	M	1	Negative	0	No	0	No	0
ICT_1633	Centre	Monatélé	Monatélé	Nkomessang	Nkomessang	37	3	M	1	Negative	0	No	0	No	0
ICT_1634	Centre	Monatélé	Monatélé	Nkomessang	Nkomessang	70	5	M	1	Negative	0	No	0	No	0
ICT_1635	Centre	Monatélé	Monatélé	Nkomessang	Nkomessang	70	5	M	1	Negative	0	No	0	No	0
ICT_1636	Centre	Monatélé	Monatélé	Nkomessang	Nkomessang	54	5	F	2	Negative	0	No	0	No	0
ICT_1637	Centre	Monatélé	Monatélé	Nkomessang	Nkomessang	50	4	M	1	Negative	0	No	0	No	0
ICT_1638	Centre	Monatélé	Monatélé	Nkomessang	Nkomessang	30	2	M	1	Negative	0	No	0	No	0
ICT_1639	Centre	Monatélé	Monatélé	Nkomessang	Nkomessang	44	4	F	2	Negative	0	No	0	No	0
ICT_1640	Centre	Monatélé	Monatélé	Nkomessang	Nkomessang	50	4	M	1	Negative	0	No	0	No	0
ICT_1641	Centre	Monatélé	Monatélé	Nkomessang	Nkomessang	43	4	F	2	Negative	0	No	0	No	0
ICT_1642	Centre	Monatélé	Monatélé	Nkomessang	Nkomessang	38	3	F	2	Negative	0	No	0	No	0
ICT_1643	Centre	Monatélé	Monatélé	Nkomessang	Nkomessang	58	5	M	1	Negative	0	No	0	No	0
ICT_1644	Centre	Monatélé	Monatélé	Nkomessang	Nkomessang	59	5	M	1	Negative	0	No	0	No	0
ICT_1645	Centre	Monatélé	Monatélé	Nkomessang	Nkomessang	35	3	F	2	Negative	0	No	0	No	0
ICT_1646	Centre	Monatélé	Monatélé	Nkomessang	Nkomessang	63	5	M	1	Negative	0	No	0	No	0
ICT_1647	Centre	Monatélé	Monatélé	Nkomessang	Nkomessang	63	5	M	1	Negative	0	No	0	No	0
ICT_1648	Centre	Monatélé	Monatélé	Nkomessang	Nkomessang	54	5	M	1	Negative	0	No	0	No	0
ICT_1649	Centre	Monatélé	Monatélé	Nkomessang	Nkomessang	45	4	F	2	Negative	0	No	0	No	0
ICT_1650	Centre	Monatélé	Monatélé	Nkomessang	Nkomessang	60	5	F	2	Negative	0	No	0	No	0
ICT_1651	Centre	Monatélé	Monatélé	Nkomessang	Nkomessang	40	3	F	2	Negative	0	No	0	No	0
ICT_1652	Centre	Monatélé	Monatélé	Nkomessang	Nkomessang	64	5	M	1	Negative	0	No	0	No	0
ICT_1653	Centre	Monatélé	Monatélé	Nkomessang	Nkomessang	35	3	M	1	Negative	0	No	0	No	0
ICT_1654	Centre	Monatélé	Monatélé	Nkomessang	Nkomessang	26	2	M	1	Negative	0	No	0	No	0
ICT_1655	Centre	Monatélé	Monatélé	Nkomessang	Nkomessang	10	1	M	1	Negative	0	No	0	No	0
ICT_1656	Centre	Monatélé	Monatélé	Nkomessang	Nkomessang	9	1	F	2	Negative	0	No	0	No	0
ICT_1657	Centre	Monatélé	Monatélé	Nkomessang	Nkomessang	8	1	F	2	Negative	0	No	0	No	0
ICT_1658	Centre	Monatélé	Monatélé	Nkomessang	Nkomessang	8	1	F	2	Negative	0	No	0	No	0
ICT_1659	Centre	Monatélé	Monatélé	Nkomessang	Nkomessang	13	1	F	2	Negative	0	No	0	No	0
ICT_1660	Centre	Monatélé	Monatélé	Nkomessang	Nkomessang	6	1	F	2	Negative	0	No	0	No	0
ICT_1661	Centre	Monatélé	Monatélé	Nkomessang	Nkomessang	10	1	M	1	Negative	0	No	0	No	0
ICT_1662	Centre	Monatélé	Monatélé	Nkomessang	Nkomessang	54	5	M	1	Negative	0	No	0	No	0
ICT_1663	Centre	Monatélé	Monatélé	Nkomessang	Nkomessang	65	5	F	2	Negative	0	No	0	No	0
ICT_1664	Centre	Monatélé	Monatélé	Nkomessang	Nkomessang	10	1	M	1	Negative	0	No	0	No	0
ICT_1665	Centre	Monatélé	Monatélé	Nkomessang	Nkomessang	20	1	M	1	Negative	0	No	0	No	0
ICT_1666	Centre	Monatélé	Monatélé	Nkomessang	Nkomessang	17	1	M	1	Negative	0	No	0	No	0
ICT_1667	Centre	Monatélé	Monatélé	Nkomessang	Nkomessang	12	1	M	1	Negative	0	No	0	No	0
ICT_1668	Centre	Monatélé	Monatélé	Nkomessang	Nkomessang	45	4	F	2	Negative	0	No	0	No	0
ICT_1669	Centre	Monatélé	Monatélé	Nkomessang	Nkomessang	15	1	M	1	Negative	0	No	0	No	0
ICT_1670	Centre	Monatélé	Monatélé	Nkomessang	Nkomessang	61	5	M	1	Negative	0	No	0	No	0
ICT_1671	Centre	Monatélé	Monatélé	Nkomessang	Nkomessang	43	4	M	1	Negative	0	No	0	No	0
ICT_1672	Centre	Monatélé	Tala	Ekouda	Ekouda	72	5	M	1	Negative	0	No	0	No	0
ICT_1673	Centre	Monatélé	Tala	Ekouda	Ekouda	46	4	M	1	Negative	0	No	0	No	0
ICT_1674	Centre	Monatélé	Tala	Ekouda	Ekouda	41	4	M	1	Negative	0	No	0	No	0
ICT_1675	Centre	Monatélé	Tala	Ekouda	Ekouda	52	5	M	1	Negative	0	No	0	No	0
ICT_1676	Centre	Monatélé	Tala	Ekouda	Ekouda	70	5	M	1	Negative	0	No	0	No	0
ICT_1677	Centre	Monatélé	Tala	Ekouda	Ekouda	40	3	F	2	Negative	0	No	0	No	0
ICT_1678	Centre	Monatélé	Tala	Ekouda	Ekouda	65	5	F	2	Negative	0	No	0	No	0
ICT_1679	Centre	Monatélé	Tala	Ekouda	Ekouda	65	5	F	2	Negative	0	No	0	No	0
ICT_1680	Centre	Monatélé	Tala	Ekouda	Ekouda	50	4	F	2	positive	1	No	0	No	0
ICT_1681	Centre	Monatélé	Tala	Ekouda	Ekouda	34	3	M	1	Negative	0	No	0	No	0
ICT_1682	Centre	Monatélé	Tala	Ekouda	Ekouda	50	4	F	2	Negative	0	No	0	No	0
ICT_1683	Centre	Monatélé	Tala	Ekouda	Ekouda	37	3	M	1	Negative	0	No	0	No	0
ICT_1684	Centre	Monatélé	Tala	Ekouda	Ekouda	24	2	F	2	Negative	0	No	0	No	0
ICT_1685	Centre	Monatélé	Tala	Ekouda	Ekouda	26	2	M	1	Negative	0	No	0	No	0
ICT_1686	Centre	Monatélé	Tala	Ekouda	Ekouda	65	5	F	2	Negative	0	No	0	No	0
ICT_1687	Centre	Monatélé	Tala	Ekouda	Ekouda	67	5	F	2	Negative	0	No	0	No	0
ICT_1688	Centre	Monatélé	Tala	Ekouda	Ekouda	13	1	F	2	Negative	0	No	0	No	0
ICT_1689	Centre	Monatélé	Tala	Ekouda	Ekouda	14	1	F	2	positive	1	No	0	No	0
ICT_1690	Centre	Monatélé	Tala	Ekouda	Ekouda	10	1	M	1	Negative	0	No	0	No	0
ICT_1691	Centre	Monatélé	Tala	Ekouda	Ekouda	5	1	F	2	Negative	0	No	0	No	0
ICT_1692	Centre	Monatélé	Tala	Ekouda	Ekouda	5	1	F	2	positive	1	No	0	No	0
ICT_1693	Centre	Monatélé	Tala	Ekouda	Ekouda	5	1	F	2	Negative	0	No	0	No	0
ICT_1694	Centre	Monatélé	Tala	Ekouda	Ekouda	5	1	F	2	Negative	0	No	0	No	0
ICT_1695	Centre	Monatélé	Tala	Ekouda	Ekouda	6	1	M	1	Negative	0	No	0	No	0
ICT_1696	Centre	Monatélé	Tala	Ekouda	Ekouda	19	1	M	1	Negative	0	No	0	No	0
ICT_1697	Centre	Monatélé	Tala	Ekouda	Ekouda	14	1	M	1	Negative	0	No	0	No	0
ICT_1698	Centre	Monatélé	Tala	Ekouda	Ekouda	65	5	F	2	Negative	0	No	0	No	0
ICT_1699	Centre	Monatélé	Tala	Ekouda	Ekouda	85	5	M	1	Negative	0	No	0	No	0
ICT_1700	Centre	Monatélé	Tala	Ekouda	Ekouda	29	2	F	2	Negative	0	No	0	No	0
ICT_1701	Centre	Monatélé	Tala	Ekouda	Ekouda	12	1	F	2	Negative	0	No	0	No	0
ICT_1702	Centre	Monatélé	Tala	Ekouda	Ekouda	14	1	F	2	Negative	0	No	0	No	0
ICT_1703	Centre	Monatélé	Tala	Ekouda	Ekouda	30	2	M	1	Negative	0	No	0	No	0
ICT_1704	Centre	Monatélé	Tala	Ekouda	Ekouda	48	4	M	1	Negative	0	No	0	No	0
ICT_1705	Centre	Monatélé	Tala	Ekouda	Ekouda	25	2	F	2	Negative	0	No	0	No	0
ICT_1706	Centre	Monatélé	Tala	Ekouda	Ekouda	13	1	M	1	Negative	0	No	0	No	0
ICT_1707	Centre	Monatélé	Tala	Ekouda	Ekouda	8	1	M	1	Negative	0	No	0	No	0
ICT_1708	Centre	Monatélé	Tala	Ekouda	Ekouda	11	1	M	1	Negative	0	No	0	No	0
ICT_1709	Centre	Monatélé	Tala	Ekouda	Ekouda	9	1	M	1	Negative	0	No	0	No	0
ICT_1710	Centre	Monatélé	Tala	Ekouda	Ekouda	15	1	M	1	Negative	0	No	0	No	0
ICT_1711	Centre	Monatélé	Tala	Ekouda	Ekouda	14	1	M	1	Negative	0	No	0	No	0
ICT_1712	Centre	Monatélé	Tala	Ekouda	Ekouda	11	1	M	1	Negative	0	No	0	No	0
ICT_1713	Centre	Monatélé	Tala	Ekouda	Ekouda	57	5	F	2	Negative	0	No	0	No	0
ICT_1714	Centre	Monatélé	Tala	Ekouda	Ekouda	16	1	F	2	Negative	0	No	0	No	0
ICT_1715	Centre	Monatélé	Tala	Ekouda	Ekouda	29	2	F	2	Negative	0	No	0	No	0
ICT_1716	Centre	Monatélé	Tala	Ekouda	Ekouda	8	1	M	1	Negative	0	No	0	No	0
ICT_1717	Centre	Monatélé	Tala	Ekouda	Ekouda	5	1	M	1	Negative	0	No	0	No	0
ICT_1718	Centre	Monatélé	Tala	Ekouda	Ekouda	8	1	F	2	Negative	0	No	0	No	0
ICT_1719	Centre	Monatélé	Tala	Ekouda	Ekouda	6	1	F	2	Negative	0	No	0	No	0
ICT_1720	Centre	Monatélé	Tala	Ekouda	Ekouda	79	5	M	1	Negative	0	No	0	No	0
ICT_1721	Centre	Monatélé	Tala	Ekouda	Ekouda	28	2	M	1	Negative	0	No	0	No	0
ICT_1722	Centre	Monatélé	Tala	Ekouda	Ekouda	35	3	F	2	Negative	0	No	0	No	0
ICT_1723	Centre	Ndikinemeki	Ndikinemeki	Ndegato	Ndegata	74	5	M	1	Negative	0	No	0	No	0
ICT_1724	Centre	Ndikinemeki	Ndikinemeki	Ndegato	Ndegata	35	3	M	1	Negative	0	No	0	No	0
ICT_1725	Centre	Ndikinemeki	Ndikinemeki	Ndegato	Ndegata	43	4	M	1	Negative	0	No	0	No	0
ICT_1726	Centre	Ndikinemeki	Ndikinemeki	Ndegato	Ndegata	65	5	F	2	Negative	0	No	0	No	0
ICT_1727	Centre	Ndikinemeki	Ndikinemeki	Ndegato	Ndegata	40	3	F	2	Negative	0	No	0	No	0
ICT_1728	Centre	Ndikinemeki	Ndikinemeki	Ndegato	Ndegata	30	2	F	2	Negative	0	No	0	No	0
ICT_1729	Centre	Ndikinemeki	Ndikinemeki	Ndegato	Ndegata	45	4	F	2	Negative	0	No	0	No	0
ICT_1730	Centre	Ndikinemeki	Ndikinemeki	Ndegato	Ndegata	70	5	F	2	Negative	0	No	0	No	0
ICT_1731	Centre	Ndikinemeki	Ndikinemeki	Ndegato	Ndegata	48	4	F	2	Negative	0	No	0	No	0
ICT_1732	Centre	Ndikinemeki	Ndikinemeki	Ndegato	Ndegata	26	2	M	1	Negative	0	No	0	No	0
ICT_1733	Centre	Ndikinemeki	Ndikinemeki	Ndegato	Ndegata	12	1	F	2	Negative	0	No	0	No	0
ICT_1734	Centre	Ndikinemeki	Ndikinemeki	Ndegato	Ndegata	16	1	M	1	Negative	0	No	0	No	0
ICT_1735	Centre	Ndikinemeki	Ndikinemeki	Ndegato	Ndegata	19	1	M	1	Negative	0	No	0	No	0
ICT_1736	Centre	Ndikinemeki	Ndikinemeki	Ndegato	Ndegata	20	1	F	2	Negative	0	No	0	No	0
ICT_1737	Centre	Ndikinemeki	Ndikinemeki	Ndegato	Ndegata	7	1	M	1	Negative	0	No	0	No	0
ICT_1738	Centre	Ndikinemeki	Ndikinemeki	Ndegato	Ndegata	48	4	F	2	Negative	0	No	0	No	0
ICT_1739	Centre	Ndikinemeki	Ndikinemeki	Ndegato	Ndegata	6	1	F	2	Negative	0	No	0	No	0
ICT_1740	Centre	Ndikinemeki	Ndikinemeki	Ndegato	Ndegata	38	3	M	1	Negative	0	No	0	No	0
ICT_1741	Centre	Ndikinemeki	Ndikinemeki	Ndegato	Ndegata	38	3	F	2	Negative	0	No	0	No	0
ICT_1742	Centre	Ndikinemeki	Ndikinemeki	Ndegato	Ndegata	60	5	M	1	Negative	0	No	0	No	0
ICT_1743	Centre	Ndikinemeki	Ndikinemeki	Ndegato	Ndegata	13	1	F	2	Negative	0	No	0	No	0
ICT_1744	Centre	Ndikinemeki	Ndikinemeki	Ndegato	Ndegata	53	5	F	2	Negative	0	No	0	No	0
ICT_1745	Centre	Ndikinemeki	Ndikinemeki	Ndegato	Ndegata	22	2	F	2	Negative	0	No	0	No	0
ICT_1746	Centre	Ndikinemeki	Ndikinemeki	Ndegato	Ndegata	12	1	M	1	Negative	0	No	0	No	0
ICT_1747	Centre	Ndikinemeki	Ndikinemeki	Ndegato	Ndegata	10	1	M	1	Negative	0	No	0	No	0
ICT_1748	Centre	Ndikinemeki	Ndikinemeki	Ndegato	Ndegata	7	1	M	1	Negative	0	No	0	No	0
ICT_1749	Centre	Ndikinemeki	Ndikinemeki	Ndegato	Ndegata	60	5	F	2	positive	1	No	0	No	0
ICT_1750	Centre	Ndikinemeki	Ndikinemeki	Ndegato	Ndegata	38	3	F	2	Negative	0	No	0	No	0
ICT_1751	Centre	Ndikinemeki	Ndikinemeki	Ndegato	Ndegata	19	1	M	1	Negative	0	No	0	No	0
ICT_1752	Centre	Ndikinemeki	Ndikinemeki	Ndegato	Ndegata	28	2	F	2	Negative	0	No	0	No	0
ICT_1753	Centre	Ndikinemeki	Ndikinemeki	Ndegato	Ndegata	52	5	F	2	Negative	0	No	0	No	0
ICT_1754	Centre	Ndikinemeki	Ndikinemeki	Ndegato	Ndegata	6	1	F	2	Negative	0	No	0	No	0
ICT_1755	Centre	Ndikinemeki	Ndikinemeki	Ndegato	Ndegata	22	2	F	2	Negative	0	No	0	No	0
ICT_1756	Centre	Ndikinemeki	Ndikinemeki	Ndegato	Ndegata	22	2	F	2	Negative	0	No	0	No	0
ICT_1757	Centre	Ndikinemeki	Ndikinemeki	Ndegato	Ndegata	14	1	M	1	Negative	0	No	0	No	0
ICT_1758	Centre	Ndikinemeki	Ndikinemeki	Ndegato	Ndegata	16	1	M	1	Negative	0	No	0	No	0
ICT_1759	Centre	Ndikinemeki	Ndikinemeki	Ndegato	Ndegata	40	3	M	1	Negative	0	No	0	No	0
ICT_1760	Centre	Ndikinemeki	Ndikinemeki	Ndegato	Ndegata	5	1	M	1	Negative	0	No	0	No	0
ICT_1761	Centre	Ndikinemeki	Ndikinemeki	Ndegato	Ndegata	6	1	M	1	Negative	0	No	0	No	0
ICT_1762	Centre	Ndikinemeki	Ndikinemeki	Ndegato	Ndegata	10	1	M	1	Negative	0	No	0	No	0
ICT_1763	Centre	Ndikinemeki	Ndikinemeki	Ndegato	Ndegata	6	1	M	1	Negative	0	No	0	No	0
ICT_1764	Centre	Ndikinemeki	Ndikinemeki	Ndegato	Ndegata	30	2	M	1	Negative	0	No	0	No	0
ICT_1765	Centre	Ndikinemeki	Ndikinemeki	Ndegato	Ndegata	36	3	F	2	positive	1	No	0	No	0
ICT_1766	Centre	Ndikinemeki	Ndikinemeki	Ndegato	Ndegata	65	5	M	1	Negative	0	No	0	No	0
ICT_1767	Centre	Ndikinemeki	Ndikinemeki	Ndegato	Ndegata	8	1	F	2	Negative	0	No	0	No	0
ICT_1768	Centre	Ndikinemeki	Ndikinemeki	Ndegato	Ndegata	15	1	M	1	Negative	0	No	0	No	0
ICT_1769	Centre	Ndikinemeki	Ndikinemeki	Ndegato	Ndegata	13	1	F	2	Negative	0	No	0	No	0
ICT_1770	Centre	Ndikinemeki	Ndikinemeki	Ndegato	Ndegata	5	1	F	2	Negative	0	No	0	No	0
ICT_1771	Centre	Ndikinemeki	Ndikinemeki	Ndegato	Ndegata	10	1	M	1	Negative	0	No	0	No	0
ICT_1772	Centre	Ndikinemeki	Ndikinemeki	Ndegato	Ndegata	80	5	M	1	Negative	0	No	0	No	0
ICT_1773	Centre	Ndikinemeki	Nitoukou	Neboya	Neboya	73	5	M	1	Negative	0	No	0	No	0
ICT_1774	Centre	Ndikinemeki	Nitoukou	Neboya	Neboya	17	1	M	1	Negative	0	No	0	No	0
ICT_1775	Centre	Ndikinemeki	Nitoukou	Neboya	Neboya	16	1	F	2	Negative	0	No	0	No	0
ICT_1776	Centre	Ndikinemeki	Nitoukou	Neboya	Neboya	17	1	F	2	Negative	0	No	0	No	0
ICT_1777	Centre	Ndikinemeki	Nitoukou	Neboya	Neboya	23	2	F	2	Negative	0	No	0	No	0
ICT_1778	Centre	Ndikinemeki	Nitoukou	Neboya	Neboya	62	5	F	2	positive	1	No	0	No	0
ICT_1779	Centre	Ndikinemeki	Nitoukou	Neboya	Neboya	29	2	M	1	Negative	0	No	0	No	0
ICT_1780	Centre	Ndikinemeki	Nitoukou	Neboya	Neboya	7	1	F	2	Negative	0	No	0	No	0
ICT_1781	Centre	Ndikinemeki	Nitoukou	Neboya	Neboya	7	1	F	2	Negative	0	No	0	No	0
ICT_1782	Centre	Ndikinemeki	Nitoukou	Neboya	Neboya	31	3	F	2	Negative	0	No	0	No	0
ICT_1783	Centre	Ndikinemeki	Nitoukou	Neboya	Neboya	48	4	M	1	Negative	0	No	0	No	0
ICT_1784	Centre	Ndikinemeki	Nitoukou	Neboya	Neboya	48	4	M	1	Negative	0	No	0	No	0
ICT_1785	Centre	Ndikinemeki	Nitoukou	Neboya	Neboya	25	2	M	1	Negative	0	No	0	No	0
ICT_1786	Centre	Ndikinemeki	Nitoukou	Neboya	Neboya	34	3	F	2	Negative	0	No	0	No	0
ICT_1787	Centre	Ndikinemeki	Nitoukou	Neboya	Neboya	50	4	F	2	Negative	0	No	0	No	0
ICT_1788	Centre	Ndikinemeki	Nitoukou	Neboya	Neboya	11	1	M	1	Negative	0	No	0	No	0
ICT_1789	Centre	Ndikinemeki	Nitoukou	Neboya	Neboya	11	1	M	1	Negative	0	No	0	No	0
ICT_1790	Centre	Ndikinemeki	Nitoukou	Neboya	Neboya	13	1	M	1	Negative	0	No	0	No	0
ICT_1791	Centre	Ndikinemeki	Nitoukou	Neboya	Neboya	6	1	M	1	Negative	0	No	0	No	0
ICT_1792	Centre	Ndikinemeki	Nitoukou	Neboya	Neboya	6	1	M	1	Negative	0	No	0	No	0
ICT_1793	Centre	Ndikinemeki	Nitoukou	Neboya	Neboya	22	2	M	1	Negative	0	No	0	No	0
ICT_1794	Centre	Ndikinemeki	Nitoukou	Neboya	Neboya	20	1	F	2	Negative	0	No	0	No	0
ICT_1795	Centre	Ndikinemeki	Nitoukou	Neboya	Neboya	33	3	F	2	Negative	0	No	0	No	0
ICT_1796	Centre	Ndikinemeki	Nitoukou	Neboya	Neboya	13	1	M	1	Negative	0	No	0	No	0
ICT_1797	Centre	Ndikinemeki	Nitoukou	Neboya	Neboya	20	1	M	1	Negative	0	No	0	No	0
ICT_1798	Centre	Ndikinemeki	Nitoukou	Neboya	Neboya	8	1	M	1	Negative	0	No	0	No	0
ICT_1799	Centre	Ndikinemeki	Nitoukou	Neboya	Neboya	13	1	M	1	Negative	0	No	0	No	0
ICT_1800	Centre	Ndikinemeki	Nitoukou	Neboya	Neboya	23	2	F	2	Negative	0	No	0	No	0
ICT_1801	Centre	Ndikinemeki	Nitoukou	Neboya	Neboya	34	3	F	2	Negative	0	No	0	No	0
ICT_1802	Centre	Ndikinemeki	Nitoukou	Neboya	Neboya	16	1	M	1	Negative	0	No	0	No	0
ICT_1803	Centre	Ndikinemeki	Nitoukou	Neboya	Neboya	18	1	F	2	Negative	0	No	0	No	0
ICT_1804	Centre	Ndikinemeki	Nitoukou	Neboya	Neboya	12	1	F	2	Negative	0	No	0	No	0
ICT_1805	Centre	Ndikinemeki	Nitoukou	Neboya	Neboya	8	1	F	2	Negative	0	No	0	No	0
ICT_1806	Centre	Ndikinemeki	Nitoukou	Neboya	Neboya	8	1	F	2	Negative	0	No	0	No	0
ICT_1807	Centre	Ndikinemeki	Nitoukou	Neboya	Neboya	11	1	M	1	Negative	0	No	0	No	0
ICT_1808	Centre	Ndikinemeki	Nitoukou	Neboya	Neboya	13	1	F	2	Negative	0	No	0	No	0
ICT_1809	Centre	Ndikinemeki	Nitoukou	Neboya	Neboya	13	1	M	1	Negative	0	No	0	No	0
ICT_1810	Centre	Ndikinemeki	Nitoukou	Neboya	Neboya	12	1	M	1	Negative	0	No	0	No	0
ICT_1811	Centre	Ndikinemeki	Nitoukou	Neboya	Neboya	10	1	M	1	Negative	0	No	0	No	0
ICT_1812	Centre	Ndikinemeki	Nitoukou	Neboya	Neboya	10	1	M	1	Negative	0	No	0	No	0
ICT_1813	Centre	Ndikinemeki	Nitoukou	Neboya	Neboya	51	5	M	1	Negative	0	No	0	No	0
ICT_1814	Centre	Ndikinemeki	Nitoukou	Neboya	Neboya	74	5	F	2	Negative	0	No	0	No	0
ICT_1815	Centre	Ndikinemeki	Nitoukou	Neboya	Neboya	43	4	M	1	Negative	0	No	0	No	0
ICT_1816	Centre	Ndikinemeki	Nitoukou	Neboya	Neboya	30	2	F	2	Negative	0	No	0	No	0
ICT_1817	Centre	Ndikinemeki	Nitoukou	Neboya	Neboya	42	4	M	1	Negative	0	No	0	No	0
ICT_1818	Centre	Ndikinemeki	Nitoukou	Neboya	Neboya	40	3	F	2	positive	1	No	0	No	0
ICT_1819	Centre	Ndikinemeki	Nitoukou	Neboya	Neboya	78	5	F	2	Negative	0	No	0	No	0
ICT_1820	Centre	Ndikinemeki	Nitoukou	Neboya	Neboya	12	1	F	2	Negative	0	No	0	No	0
ICT_1821	Centre	Ndikinemeki	Nitoukou	Neboya	Neboya	14	1	M	1	Negative	0	No	0	No	0
ICT_1822	Centre	Ndikinemeki	Nitoukou	Neboya	Neboya	54	5	F	2	Negative	0	No	0	No	0
ICT_1823	Centre	Ebebda	Ebebda	Etamkouma	Etamkouma	35	3	M	1	Negative	0	No	0	No	0
ICT_1824	Centre	Ebebda	Ebebda	Etamkouma	Etamkouma	30	2	M	1	Negative	0	No	0	No	0
ICT_1825	Centre	Ebebda	Ebebda	Etamkouma	Etamkouma	38	3	F	2	Negative	0	No	0	No	0
ICT_1826	Centre	Ebebda	Ebebda	Etamkouma	Etamkouma	56	5	F	2	Negative	0	No	0	No	0
ICT_1827	Centre	Ebebda	Ebebda	Etamkouma	Etamkouma	13	1	F	2	Negative	0	No	0	No	0
ICT_1828	Centre	Ebebda	Ebebda	Etamkouma	Etamkouma	14	1	F	2	Negative	0	No	0	No	0
ICT_1829	Centre	Ebebda	Ebebda	Etamkouma	Etamkouma	20	1	F	2	Negative	0	No	0	No	0
ICT_1830	Centre	Ebebda	Ebebda	Etamkouma	Etamkouma	17	1	F	2	Negative	0	No	0	No	0
ICT_1831	Centre	Ebebda	Ebebda	Etamkouma	Etamkouma	14	1	F	2	Negative	0	No	0	No	0
ICT_1832	Centre	Ebebda	Ebebda	Etamkouma	Etamkouma	32	3	F	2	Negative	0	No	0	No	0
ICT_1833	Centre	Ebebda	Ebebda	Etamkouma	Etamkouma	67	5	F	2	Negative	0	No	0	No	0
ICT_1834	Centre	Ebebda	Ebebda	Etamkouma	Etamkouma	22	2	F	2	Negative	0	No	0	No	0
ICT_1835	Centre	Ebebda	Ebebda	Etamkouma	Etamkouma	63	5	M	1	Negative	0	No	0	No	0
ICT_1836	Centre	Ebebda	Ebebda	Etamkouma	Etamkouma	50	4	F	2	Negative	0	No	0	No	0
ICT_1837	Centre	Ebebda	Ebebda	Etamkouma	Etamkouma	38	3	F	2	Negative	0	No	0	No	0
ICT_1838	Centre	Ebebda	Ebebda	Etamkouma	Etamkouma	24	2	F	2	Negative	0	No	0	No	0
ICT_1839	Centre	Ebebda	Ebebda	Etamkouma	Etamkouma	24	2	F	2	Negative	0	No	0	No	0
ICT_1840	Centre	Ebebda	Ebebda	Etamkouma	Etamkouma	60	5	F	2	positive	1	No	0	No	0
ICT_1841	Centre	Ebebda	Ebebda	Etamkouma	Etamkouma	63	5	M	1	Negative	0	No	0	No	0
ICT_1842	Centre	Ebebda	Ebebda	Etamkouma	Etamkouma	17	1	F	2	Negative	0	No	0	No	0
ICT_1843	Centre	Ebebda	Ebebda	Etamkouma	Etamkouma	16	1	F	2	Negative	0	No	0	No	0
ICT_1844	Centre	Ebebda	Ebebda	Etamkouma	Etamkouma	46	4	F	2	Negative	0	No	0	No	0
ICT_1845	Centre	Ebebda	Ebebda	Etamkouma	Etamkouma	40	3	F	2	Negative	0	No	0	No	0
ICT_1846	Centre	Ebebda	Ebebda	Etamkouma	Etamkouma	48	4	M	1	Negative	0	No	0	No	0
ICT_1847	Centre	Ebebda	Ebebda	Etamkouma	Etamkouma	45	4	M	1	Negative	0	No	0	No	0
ICT_1848	Centre	Ebebda	Ebebda	Etamkouma	Etamkouma	33	3	M	1	Negative	0	No	0	No	0
ICT_1849	Centre	Ebebda	Ebebda	Etamkouma	Etamkouma	49	4	M	1	Negative	0	No	0	No	0
ICT_1850	Centre	Ebebda	Ebebda	Etamkouma	Etamkouma	53	5	M	1	Negative	0	No	0	No	0
ICT_1851	Centre	Ebebda	Ebebda	Etamkouma	Etamkouma	56	5	F	2	Negative	0	No	0	No	0
ICT_1852	Centre	Ebebda	Ebebda	Etamkouma	Etamkouma	22	2	F	2	Negative	0	No	0	No	0
ICT_1853	Centre	Ebebda	Ebebda	Etamkouma	Etamkouma	16	1	F	2	Negative	0	No	0	No	0
ICT_1854	Centre	Ebebda	Ebebda	Etamkouma	Etamkouma	19	1	M	1	Negative	0	No	0	No	0
ICT_1855	Centre	Ebebda	Ebebda	Etamkouma	Etamkouma	13	1	M	1	Negative	0	No	0	No	0
ICT_1856	Centre	Ebebda	Ebebda	Etamkouma	Etamkouma	15	1	M	1	Negative	0	No	0	No	0
ICT_1857	Centre	Ebebda	Ebebda	Etamkouma	Etamkouma	45	4	F	2	Negative	0	No	0	No	0
ICT_1858	Centre	Ebebda	Ebebda	Etamkouma	Etamkouma	31	3	F	2	Negative	0	No	0	No	0
ICT_1859	Centre	Ebebda	Ebebda	Etamkouma	Etamkouma	47	4	F	2	Negative	0	No	0	No	0
ICT_1860	Centre	Ebebda	Ebebda	Etamkouma	Etamkouma	33	3	F	2	positive	1	No	0	No	0
ICT_1861	Centre	Ebebda	Ebebda	Etamkouma	Etamkouma	44	4	F	2	Negative	0	No	0	No	0
ICT_1862	Centre	Ebebda	Ebebda	Etamkouma	Etamkouma	70	5	F	2	Negative	0	No	0	No	0
ICT_1863	Centre	Ebebda	Ebebda	Etamkouma	Etamkouma	50	4	F	2	Negative	0	No	0	No	0
ICT_1864	Centre	Ebebda	Ebebda	Etamkouma	Etamkouma	50	4	F	2	positive	1	No	0	No	0
ICT_1865	Centre	Ebebda	Ebebda	Etamkouma	Etamkouma	50	4	F	2	Negative	0	No	0	No	0
ICT_1866	Centre	Ebebda	Ebebda	Etamkouma	Etamkouma	22	2	F	2	Negative	0	No	0	No	0
ICT_1867	Centre	Ebebda	Ebebda	Etamkouma	Etamkouma	12	1	F	2	Negative	0	No	0	No	0
ICT_1868	Centre	Ebebda	Ebebda	Etamkouma	Etamkouma	11	1	F	2	Negative	0	No	0	No	0
ICT_1869	Centre	Ebebda	Ebebda	Etamkouma	Etamkouma	11	1	F	2	Negative	0	No	0	No	0
ICT_1870	Centre	Ebebda	Ebebda	Etamkouma	Etamkouma	12	1	F	2	Negative	0	No	0	No	0
ICT_1871	Centre	Ebebda	Ebebda	Etamkouma	Etamkouma	12	1	F	2	Negative	0	No	0	No	0
ICT_1872	Centre	Ebebda	Ebebda	Etamkouma	Etamkouma	11	1	M	1	Negative	0	No	0	No	0
ICT_1873	Centre	Ebebda	Ngogsa	Ngogsa	Ngogsa	14	1	F	2	Negative	0	No	0	No	0
ICT_1874	Centre	Ebebda	Ngogsa	Ngogsa	Ngogsa	54	5	F	2	Negative	0	No	0	No	0
ICT_1875	Centre	Ebebda	Ngogsa	Ngogsa	Ngogsa	26	2	F	2	Negative	0	No	0	No	0
ICT_1876	Centre	Ebebda	Ngogsa	Ngogsa	Ngogsa	38	3	M	1	Negative	0	No	0	No	0
ICT_1877	Centre	Ebebda	Ngogsa	Ngogsa	Ngogsa	49	4	M	1	Negative	0	No	0	No	0
ICT_1878	Centre	Ebebda	Ngogsa	Ngogsa	Ngogsa	26	2	F	2	Negative	0	No	0	No	0
ICT_1879	Centre	Ebebda	Ngogsa	Ngogsa	Ngogsa	22	2	F	2	Negative	0	No	0	No	0
ICT_1880	Centre	Ebebda	Ngogsa	Ngogsa	Ngogsa	55	5	F	2	Negative	0	No	0	No	0
ICT_1881	Centre	Ebebda	Ngogsa	Ngogsa	Ngogsa	79	5	M	1	Negative	0	No	0	No	0
ICT_1882	Centre	Ebebda	Ngogsa	Ngogsa	Ngogsa	14	1	F	2	Negative	0	No	0	No	0
ICT_1883	Centre	Ebebda	Ngogsa	Ngogsa	Ngogsa	50	4	M	1	Negative	0	No	0	No	0
ICT_1884	Centre	Ebebda	Ngogsa	Ngogsa	Ngogsa	37	3	F	2	Negative	0	No	0	No	0
ICT_1885	Centre	Ebebda	Ngogsa	Ngogsa	Ngogsa	23	2	F	2	Negative	0	No	0	No	0
ICT_1886	Centre	Ebebda	Ngogsa	Ngogsa	Ngogsa	14	1	M	1	Negative	0	No	0	No	0
ICT_1887	Centre	Ebebda	Ngogsa	Ngogsa	Ngogsa	12	1	M	1	Negative	0	No	0	No	0
ICT_1888	Centre	Ebebda	Ngogsa	Ngogsa	Ngogsa	10	1	M	1	Negative	0	No	0	No	0
ICT_1889	Centre	Ebebda	Ngogsa	Ngogsa	Ngogsa	11	1	M	1	Negative	0	No	0	No	0
ICT_1890	Centre	Ebebda	Ngogsa	Ngogsa	Ngogsa	11	1	M	1	Negative	0	No	0	No	0
ICT_1891	Centre	Ebebda	Ngogsa	Ngogsa	Ngogsa	14	1	F	2	Negative	0	No	0	No	0
ICT_1892	Centre	Ebebda	Ngogsa	Ngogsa	Ngogsa	12	1	M	1	Negative	0	No	0	No	0
ICT_1893	Centre	Ebebda	Ngogsa	Ngogsa	Ngogsa	9	1	M	1	Negative	0	No	0	No	0
ICT_1894	Centre	Ebebda	Ngogsa	Ngogsa	Ngogsa	12	1	M	1	Negative	0	No	0	No	0
ICT_1895	Centre	Ebebda	Ngogsa	Ngogsa	Ngogsa	10	1	M	1	Negative	0	No	0	No	0
ICT_1896	Centre	Ebebda	Ngogsa	Ngogsa	Ngogsa	14	1	F	2	Negative	0	No	0	No	0
ICT_1897	Centre	Ebebda	Ngogsa	Ngogsa	Ngogsa	9	1	F	2	Negative	0	No	0	No	0
ICT_1898	Centre	Ebebda	Ngogsa	Ngogsa	Ngogsa	12	1	F	2	Negative	0	No	0	No	0
ICT_1899	Centre	Ebebda	Ngogsa	Ngogsa	Ngogsa	10	1	F	2	Negative	0	No	0	No	0
ICT_1900	Centre	Ebebda	Ngogsa	Ngogsa	Ngogsa	10	1	F	2	Negative	0	No	0	No	0
ICT_1901	Centre	Ebebda	Ngogsa	Ngogsa	Ngogsa	10	1	F	2	Negative	0	No	0	No	0
ICT_1902	Centre	Ebebda	Ngogsa	Ngogsa	Ngogsa	11	1	F	2	Negative	0	No	0	No	0
ICT_1903	Centre	Ebebda	Ngogsa	Ngogsa	Ngogsa	11	1	F	2	Negative	0	No	0	No	0
ICT_1904	Centre	Ebebda	Ngogsa	Ngogsa	Ngogsa	11	1	F	2	Negative	0	No	0	No	0
ICT_1905	Centre	Ebebda	Ngogsa	Ngogsa	Ngogsa	12	1	M	1	Negative	0	No	0	No	0
ICT_1906	Centre	Ebebda	Ngogsa	Ngogsa	Ngogsa	12	1	M	1	Negative	0	No	0	No	0
ICT_1907	Centre	Ebebda	Ngogsa	Ngogsa	Ngogsa	12	1	M	1	Negative	0	No	0	No	0
ICT_1908	Centre	Ebebda	Ngogsa	Ngogsa	Ngogsa	10	1	F	2	Negative	0	No	0	No	0
ICT_1909	Centre	Ebebda	Ngogsa	Ngogsa	Ngogsa	17	1	F	2	Negative	0	No	0	No	0
ICT_1910	Centre	Ebebda	Ngogsa	Ngogsa	Ngogsa	20	1	F	2	Negative	0	No	0	No	0
ICT_1911	Centre	Ebebda	Ngogsa	Ngogsa	Ngogsa	23	2	F	2	Negative	0	No	0	No	0
ICT_1912	Centre	Ebebda	Ngogsa	Ngogsa	Ngogsa	17	1	F	2	Negative	0	No	0	No	0
ICT_1913	Centre	Ebebda	Ngogsa	Ngogsa	Ngogsa	25	2	F	2	Negative	0	No	0	No	0
ICT_1914	Centre	Ebebda	Ngogsa	Ngogsa	Ngogsa	11	1	M	1	Negative	0	No	0	No	0
ICT_1915	Centre	Ebebda	Ngogsa	Ngogsa	Ngogsa	11	1	M	1	Negative	0	No	0	No	0
ICT_1916	Centre	Ebebda	Ngogsa	Ngogsa	Ngogsa	9	1	F	2	Negative	0	No	0	No	0
ICT_1917	Centre	Ebebda	Ngogsa	Ngogsa	Ngogsa	10	1	F	2	Negative	0	No	0	No	0
ICT_1918	Centre	Ebebda	Ngogsa	Ngogsa	Ngogsa	10	1	M	1	Negative	0	No	0	No	0
ICT_1919	Centre	Ebebda	Ngogsa	Ngogsa	Ngogsa	60	5	M	1	Negative	0	No	0	No	0
ICT_1920	Centre	Ebebda	Ngogsa	Ngogsa	Ngogsa	40	3	M	1	Negative	0	No	0	No	0
ICT_1921	Centre	Elig-Mfomo	Elig-Nfomo	Elig-Nfomo	Elig-Mfomo	67	5	M	1	Negative	0	No	0	No	0
ICT_1922	Centre	Elig-Mfomo	Elig-Nfomo	Elig-Nfomo	Elig-mfomo	44	4	F	2	Negative	0	No	0	No	0
ICT_1923	Centre	Elig-Mfomo	Elig-Nfomo	Elig-Nfomo	Elig-mfomo	52	5	F	2	Negative	0	No	0	No	0
ICT_1924	Centre	Elig-Mfomo	Elig-Nfomo	Elig-Nfomo	Elig-mfomo	20	1	M	1	Negative	0	No	0	No	0
ICT_1925	Centre	Elig-Mfomo	Elig-Nfomo	Elig-Nfomo	Elig-mfomo	30	2	F	2	Negative	0	No	0	No	0
ICT_1926	Centre	Elig-Mfomo	Elig-Nfomo	Elig-Nfomo	Elig-mfomo	16	1	M	1	Negative	0	No	0	No	0
ICT_1927	Centre	Elig-Mfomo	Elig-Nfomo	Elig-Nfomo	Elig-mfomo	16	1	F	2	Negative	0	No	0	No	0
ICT_1928	Centre	Elig-Mfomo	Elig-Nfomo	Elig-Nfomo	Elig-mfomo	15	1	M	1	Negative	0	No	0	No	0
ICT_1929	Centre	Elig-Mfomo	Elig-Nfomo	Elig-Nfomo	Elig-mfomo	14	1	F	2	Negative	0	No	0	No	0
ICT_1930	Centre	Elig-Mfomo	Elig-Nfomo	Elig-Nfomo	Elig-mfomo	16	1	F	2	Negative	0	No	0	No	0
ICT_1931	Centre	Elig-Mfomo	Elig-Nfomo	Elig-Nfomo	Elig-mfomo	42	4	F	2	Negative	0	No	0	No	0
ICT_1932	Centre	Elig-Mfomo	Elig-Nfomo	Elig-Nfomo	Elig-mfomo	12	1	F	2	Negative	0	No	0	No	0
ICT_1933	Centre	Elig-Mfomo	Elig-Nfomo	Elig-Nfomo	Elig-mfomo	14	1	M	1	Negative	0	No	0	No	0
ICT_1934	Centre	Elig-Mfomo	Elig-Nfomo	Elig-Nfomo	Elig-mfomo	51	5	F	2	Negative	0	No	0	No	0
ICT_1935	Centre	Elig-Mfomo	Elig-Nfomo	Elig-Nfomo	Elig-mfomo	14	1	F	2	Negative	0	No	0	No	0
ICT_1936	Centre	Elig-Mfomo	Elig-Nfomo	Elig-Nfomo	Elig-mfomo	38	3	M	1	Negative	0	No	0	No	0
ICT_1937	Centre	Elig-Mfomo	Elig-Nfomo	Elig-Nfomo	Elig-mfomo	13	1	F	2	Negative	0	No	0	No	0
ICT_1938	Centre	Elig-Mfomo	Elig-Nfomo	Elig-Nfomo	Elig-mfomo	50	4	F	2	Negative	0	No	0	No	0
ICT_1939	Centre	Elig-Mfomo	Elig-Nfomo	Elig-Nfomo	Elig-mfomo	14	1	F	2	Negative	0	No	0	No	0
ICT_1940	Centre	Elig-Mfomo	Elig-Nfomo	Elig-Nfomo	Elig-mfomo	16	1	F	2	Negative	0	No	0	No	0
ICT_1941	Centre	Elig-Mfomo	Elig-Nfomo	Elig-Nfomo	Elig-mfomo	45	4	F	2	Negative	0	No	0	No	0
ICT_1942	Centre	Elig-Mfomo	Elig-Nfomo	Elig-Nfomo	Elig-mfomo	16	1	F	2	Negative	0	No	0	No	0
ICT_1943	Centre	Elig-Mfomo	Elig-Nfomo	Elig-Nfomo	Elig-mfomo	64	5	F	2	Negative	0	No	0	No	0
ICT_1944	Centre	Elig-Mfomo	Elig-Nfomo	Elig-Nfomo	Elig-mfomo	32	3	F	2	Negative	0	No	0	No	0
ICT_1945	Centre	Elig-Mfomo	Elig-Nfomo	Elig-Nfomo	Elig-mfomo	17	1	M	1	Negative	0	No	0	No	0
ICT_1946	Centre	Elig-Mfomo	Elig-Nfomo	Elig-Nfomo	Elig-mfomo	41	4	F	2	Negative	0	No	0	No	0
ICT_1947	Centre	Elig-Mfomo	Elig-Nfomo	Elig-Nfomo	Elig-mfomo	18	1	M	1	Negative	0	No	0	No	0
ICT_1948	Centre	Elig-Mfomo	Elig-Nfomo	Elig-Nfomo	Elig-mfomo	56	5	M	1	Negative	0	No	0	No	0
ICT_1949	Centre	Elig-Mfomo	Elig-Nfomo	Elig-Nfomo	Elig-mfomo	17	1	M	1	Negative	0	No	0	No	0
ICT_1950	Centre	Elig-Mfomo	Elig-Nfomo	Elig-Nfomo	Elig-mfomo	55	5	F	2	Negative	0	No	0	No	0
ICT_1951	Centre	Elig-Mfomo	Elig-Nfomo	Elig-Nfomo	Elig-mfomo	68	5	M	1	Negative	0	No	0	No	0
ICT_1952	Centre	Elig-Mfomo	Elig-Nfomo	Elig-Nfomo	Elig-mfomo	17	1	M	1	Negative	0	No	0	No	0
ICT_1953	Centre	Elig-Mfomo	Elig-Nfomo	Elig-Nfomo	Elig-mfomo	57	5	F	2	Negative	0	No	0	No	0
ICT_1954	Centre	Elig-Mfomo	Elig-Nfomo	Elig-Nfomo	Elig-mfomo	23	2	M	1	Negative	0	No	0	No	0
ICT_1955	Centre	Elig-Mfomo	Elig-Nfomo	Elig-Nfomo	Elig-mfomo	40	3	F	2	Negative	0	No	0	No	0
ICT_1956	Centre	Elig-Mfomo	Elig-Nfomo	Elig-Nfomo	Elig-mfomo	64	5	M	1	Negative	0	No	0	No	0
ICT_1957	Centre	Elig-Mfomo	Elig-Nfomo	Elig-Nfomo	Elig-mfomo	77	5	M	1	Negative	0	No	0	No	0
ICT_1958	Centre	Elig-Mfomo	Elig-Nfomo	Elig-Nfomo	Elig-mfomo	59	5	F	2	Negative	0	No	0	No	0
ICT_1959	Centre	Elig-Mfomo	Elig-Nfomo	Elig-Nfomo	Elig-mfomo	41	4	F	2	Negative	0	No	0	No	0
ICT_1960	Centre	Elig-Mfomo	Elig-Nfomo	Elig-Nfomo	Elig-mfomo	36	3	F	2	Negative	0	No	0	No	0
ICT_1961	Centre	Elig-Mfomo	Elig-Nfomo	Elig-Nfomo	Elig-mfomo	58	5	M	1	Negative	0	No	0	No	0
ICT_1962	Centre	Elig-Mfomo	Elig-Nfomo	Elig-Nfomo	Elig-mfomo	37	3	M	1	Negative	0	No	0	No	0
ICT_1963	Centre	Elig-Mfomo	Elig-Nfomo	Elig-Nfomo	Elig-mfomo	37	3	M	1	Negative	0	No	0	No	0
ICT_1964	Centre	Elig-Mfomo	Elig-Nfomo	Elig-Nfomo	Elig-mfomo	45	4	M	1	Negative	0	No	0	No	0
ICT_1965	Centre	Elig-Mfomo	Elig-Nfomo	Elig-Nfomo	Elig-mfomo	35	3	F	2	Negative	0	No	0	No	0
ICT_1966	Centre	Elig-Mfomo	Elig-Nfomo	Elig-Nfomo	Elig-mfomo	36	3	M	1	Negative	0	No	0	No	0
ICT_1967	Centre	Elig-Mfomo	Elig-Nfomo	Elig-Nfomo	Elig-mfomo	19	1	M	1	Negative	0	No	0	No	0
ICT_1968	Centre	Elig-Mfomo	Elig-Nfomo	Elig-Nfomo	Elig-mfomo	18	1	F	2	Negative	0	No	0	No	0
ICT_1969	Centre	Elig-Mfomo	Elig-Nfomo	Elig-Nfomo	Elig-mfomo	12	1	F	2	Negative	0	No	0	No	0
ICT_1970	Centre	Elig-Mfomo	Elig-Nfomo	Elig-Nfomo	Elig-mfomo	52	5	F	2	Negative	0	No	0	No	0
ICT_1971	Centre	Elig-Mfomo	Nkengue	Nkengue	Nkengue	52	5	M	1	Negative	0	No	0	No	0
ICT_1972	Centre	Elig-Mfomo	Nkengue	Nkengue	Nkengue	65	5	F	2	Negative	0	No	0	No	0
ICT_1973	Centre	Elig-Mfomo	Nkengue	Nkengue	Nkengue	39	3	M	1	Negative	0	No	0	No	0
ICT_1974	Centre	Elig-Mfomo	Nkengue	Nkengue	Nkengue	29	2	M	1	Negative	0	No	0	No	0
ICT_1975	Centre	Elig-Mfomo	Nkengue	Nkengue	Nkengue	74	5	M	1	Negative	0	No	0	No	0
ICT_1976	Centre	Elig-Mfomo	Nkengue	Nkengue	Nkengue	75	5	F	2	Negative	0	No	0	No	0
ICT_1977	Centre	Elig-Mfomo	Nkengue	Nkengue	Nkengue	64	5	F	2	Negative	0	No	0	No	0
ICT_1978	Centre	Elig-Mfomo	Nkengue	Nkengue	Nkengue	22	2	M	1	Negative	0	No	0	No	0
ICT_1979	Centre	Elig-Mfomo	Nkengue	Nkengue	Nkengue	64	5	F	2	Negative	0	No	0	No	0
ICT_1980	Centre	Elig-Mfomo	Nkengue	Nkengue	Nkengue	73	5	M	1	Negative	0	No	0	No	0
ICT_1981	Centre	Elig-Mfomo	Nkengue	Nkengue	Nkengue	26	2	M	1	Negative	0	No	0	No	0
ICT_1982	Centre	Elig-Mfomo	Nkengue	Nkengue	Nkengue	50	4	F	2	Negative	0	No	0	No	0
ICT_1983	Centre	Elig-Mfomo	Nkengue	Nkengue	Nkengue	28	2	F	2	Negative	0	No	0	No	0
ICT_1984	Centre	Elig-Mfomo	Nkengue	Nkengue	Nkengue	28	2	M	1	Negative	0	No	0	No	0
ICT_1985	Centre	Elig-Mfomo	Nkengue	Nkengue	Nkengue	20	1	F	2	Negative	0	No	0	No	0
ICT_1986	Centre	Elig-Mfomo	Nkengue	Nkengue	Nkengue	70	5	F	2	Negative	0	No	0	No	0
ICT_1987	Centre	Elig-Mfomo	Nkengue	Nkengue	Nkengue	27	2	M	1	Negative	0	No	0	No	0
ICT_1988	Centre	Elig-Mfomo	Nkengue	Nkengue	Nkengue	21	2	F	2	Negative	0	No	0	No	0
ICT_1989	Centre	Elig-Mfomo	Nkengue	Nkengue	Nkengue	25	2	M	1	Negative	0	No	0	No	0
ICT_1990	Centre	Elig-Mfomo	Nkengue	Nkengue	Nkengue	35	3	F	2	Negative	0	No	0	No	0
ICT_1991	Centre	Elig-Mfomo	Nkengue	Nkengue	Nkengue	26	2	F	2	Negative	0	No	0	No	0
ICT_1992	Centre	Elig-Mfomo	Nkengue	Nkengue	Nkengue	16	1	M	1	Negative	0	No	0	No	0
ICT_1993	Centre	Elig-Mfomo	Nkengue	Nkengue	Nkengue	45	4	F	2	Negative	0	No	0	No	0
ICT_1994	Centre	Elig-Mfomo	Nkengue	Nkengue	Nkengue	10	1	M	1	Negative	0	No	0	No	0
ICT_1995	Centre	Elig-Mfomo	Nkengue	Nkengue	Nkengue	6	1	M	1	Negative	0	No	0	No	0
ICT_1996	Centre	Elig-Mfomo	Nkengue	Nkengue	Nkengue	17	1	M	1	Negative	0	No	0	No	0
ICT_1997	Centre	Elig-Mfomo	Nkengue	Nkengue	Nkengue	14	1	M	1	Negative	0	No	0	No	0
ICT_1998	Centre	Elig-Mfomo	Nkengue	Nkengue	Nkengue	14	1	M	1	Negative	0	No	0	No	0
ICT_1999	Centre	Elig-Mfomo	Nkengue	Nkengue	Nkengue	44	4	F	2	Negative	0	No	0	No	0
[truncated: 8,944 more rows]
