# Supplementary material for: Mapping of Bancroftian Filariasis in Cameroon: Prospects for Elimination
Source: PLoS Negl Trop Dis. 2015 Sep 9;9(9):e0004001. doi: 10.1371/journal.pntd.0004001 (PMC4564182; doi:10.1371/journal.pntd.0004001)
Supplement: S2 Dataset — (XLS) [file pntd.0004001.s003.xls]

## Sheet: Data_MF_Survey
ID	Region	Health_District	Health_Centre	Community	Age	Age_Group	Sex	Sex_Code	W.bancrofti_Int	W.bancrofti_Prev
MF_1	ADAMAWA	NGAOUNDERE RURAL	MBE	MBE	51	5	M	1	0	0
MF_2	ADAMAWA	BANYO	ALLAT	ALLAT	59	5	M	1	0	0
MF_3	ADAMAWA	NGAOUNDERE RURAL	MBE	MBE	53	5	F	2	0	0
MF_4	ADAMAWA	NGAOUNDERE RURAL	MBE	MBE	59	5	M	1	0	0
MF_5	ADAMAWA	BANYO	ALLAT	ALLAT	75	5	M	1	0	0
MF_6	ADAMAWA	NGAOUNDERE URBAIN	BAMYANGA	BAMYANGA	56	5	M	1	0	0
MF_7	ADAMAWA	BANYO	ALLAT	ALLAT	65	5	M	1	0	0
MF_8	ADAMAWA	NGAOUNDERE RURAL	MBE	MBE	75	5	M	1	0	0
MF_9	ADAMAWA	NGAOUNDERE URBAIN	BAMYANGA	BAMYANGA	56	5	M	1	0	0
MF_10	ADAMAWA	MEIGANGA	MEIDOUGOU	LOKOTI	56	5	M	1	0	0
MF_11	ADAMAWA	BANYO	ALLAT	ALLAT	70	5	M	1	0	0
MF_12	ADAMAWA	MEIGANGA	MEIDOUGOU	DANKALI	70	5	M	1	0	0
MF_13	ADAMAWA	NGAOUNDERE RURAL	MBE	WACK	80	5	M	1	0	0
MF_14	ADAMAWA	NGAOUNDERE RURAL	MBE	WACK	64	5	M	1	24	1
MF_15	ADAMAWA	BANKIM	BANKIM RURAL	NGATI	62	5	M	1	0	0
MF_16	ADAMAWA	TIGNERE	TIGNERE RURAL	BALI	62	5	M	1	0	0
MF_17	ADAMAWA	MEIGANGA	MEIDOUGOU	DANKALI	62	5	M	1	0	0
MF_18	ADAMAWA	MEIGANGA	MEIDOUGOU	DANKALI	62	5	M	1	0	0
MF_19	ADAMAWA	BANYO	ALLAT	ALLAT	65	5	F	2	0	0
MF_20	ADAMAWA	NGAOUNDERE RURAL	MBE	MBE	73	5	F	2	0	0
MF_21	ADAMAWA	NGAOUNDERE RURAL	MBE	WACK	65	5	F	2	0	0
MF_22	ADAMAWA	BANYO	ALLAT	ALLAT	51	5	M	1	0	0
MF_23	ADAMAWA	BANKIM	BANKIM RURAL	GLORY	70	5	F	2	0	0
MF_24	ADAMAWA	BANYO	ALLAT	ALLAT	57	5	F	2	0	0
MF_25	ADAMAWA	TIGNERE	TIGNERE RURAL	BALI	70	5	F	2	0	0
MF_26	ADAMAWA	MEIGANGA	MEIDOUGOU	LOKOTI	74	5	M	1	0	0
MF_27	ADAMAWA	MEIGANGA	MEIDOUGOU	DANKALI	57	5	F	2	0	0
MF_28	ADAMAWA	TIGNERE	TIGNERE RURAL	BALI	70	5	F	2	0	0
MF_29	ADAMAWA	TIGNERE	TIGNERE RURAL	BALI	70	5	F	2	0	0
MF_30	ADAMAWA	NGAOUNDERE URBAIN	BAMYANGA	BAMYANGA	70	5	F	2	0	0
MF_31	ADAMAWA	BANKIM	BANKIM RURAL	NGATI	60	5	M	1	0	0
MF_32	ADAMAWA	BANKIM	BANKIM RURAL	NGATI	60	5	M	1	0	0
MF_33	ADAMAWA	BANKIM	BANKIM RURAL	NGATI	60	5	M	1	0	0
MF_34	ADAMAWA	TIGNERE	TIGNERE RURAL	CASSAGUEL	60	5	M	1	0	0
MF_35	ADAMAWA	NGAOUNDERE URBAIN	BAMYANGA	BAMYANGA	60	5	M	1	0	0
MF_36	ADAMAWA	NGAOUNDERE URBAIN	BAMYANGA	BAMYANGA	60	5	M	1	0	0
MF_37	ADAMAWA	MEIGANGA	MEIDOUGOU	LOKOTI	61	5	F	2	0	0
MF_38	ADAMAWA	BANKIM	BANKIM RURAL	BONGAM	63	5	M	1	0	0
MF_39	ADAMAWA	BANKIM	BANKIM RURAL	NGATI	63	5	M	1	0	0
MF_40	ADAMAWA	TIGNERE	TIGNERE RURAL	BALI	63	5	M	1	0	0
MF_41	ADAMAWA	NGAOUNDERE URBAIN	BAMYANGA	BAMYANGA	63	5	M	1	0	0
MF_42	ADAMAWA	MEIGANGA	MEIDOUGOU	LOKOTI	63	5	M	1	0	0
MF_43	ADAMAWA	BANYO	ALLAT	ALLAT	60	5	F	2	0	0
MF_44	ADAMAWA	BANYO	ALLAT	ALLAT	68	5	M	1	0	0
MF_45	ADAMAWA	TIGNERE	TIGNERE RURAL	WACK	58	5	M	1	0	0
MF_46	ADAMAWA	NGAOUNDERE URBAIN	BAMYANGA	BAMYANGA	58	5	M	1	0	0
MF_47	ADAMAWA	MEIGANGA	MEIDOUGOU	LOKOTI	58	5	M	1	0	0
MF_48	ADAMAWA	NGAOUNDERE RURAL	MBE	MBE	58	5	M	1	0	0
MF_49	ADAMAWA	NGAOUNDERE RURAL	MBE	WACK	58	5	M	1	0	0
MF_50	ADAMAWA	MEIGANGA	MEIDOUGOU	LOKOTI	64	5	M	1	0	0
MF_51	ADAMAWA	MEIGANGA	MEIDOUGOU	LOKOTI	64	5	M	1	0	0
MF_52	ADAMAWA	NGAOUNDERE RURAL	MBE	MBE	64	5	M	1	0	0
MF_53	ADAMAWA	NGAOUNDERE URBAIN	BAMYANGA	BAMYANGA	71	5	F	2	0	0
MF_54	ADAMAWA	BANYO	ALLAT	ALLAT	66	5	F	2	0	0
MF_55	ADAMAWA	MEIGANGA	MEIDOUGOU	DANKALI	66	5	F	2	0	0
MF_56	ADAMAWA	BANKIM	BANKIM RURAL	BONGAM	65	5	F	2	0	0
MF_57	ADAMAWA	TIGNERE	TIGNERE RURAL	BALI	65	5	F	2	0	0
MF_58	ADAMAWA	NGAOUNDERE RURAL	MBE	MBE	62	5	F	2	0	0
MF_59	ADAMAWA	BANKIM	BANKIM RURAL	BONGAM	60	5	F	2	0	0
MF_60	ADAMAWA	NGAOUNDERE RURAL	MBE	WACK	54	5	M	1	0	0
MF_61	ADAMAWA	BANKIM	BANKIM RURAL	GLORY	60	5	F	2	0	0
MF_62	ADAMAWA	TIGNERE	TIGNERE RURAL	WACK	60	5	F	2	0	0
MF_63	ADAMAWA	BANKIM	BANKIM RURAL	NGATI	51	5	F	2	0	0
MF_64	ADAMAWA	TIGNERE	TIGNERE RURAL	BALI	60	5	F	2	0	0
MF_65	ADAMAWA	BANKIM	BANKIM RURAL	NGATI	51	5	F	2	0	0
MF_66	ADAMAWA	NGAOUNDERE URBAIN	BAMYANGA	BAMYANGA	60	5	F	2	0	0
MF_67	ADAMAWA	MEIGANGA	MEIDOUGOU	LOKOTI	51	5	F	2	0	0
MF_68	ADAMAWA	NGAOUNDERE RURAL	MBE	MBE	51	5	F	2	0	0
MF_69	ADAMAWA	BANKIM	BANKIM RURAL	NGATI	57	5	F	2	0	0
MF_70	ADAMAWA	MEIGANGA	MEIDOUGOU	LOKOTI	56	5	F	2	0	0
MF_71	ADAMAWA	NGAOUNDERE RURAL	MBE	MBE	56	5	F	2	0	0
MF_72	ADAMAWA	TIGNERE	TIGNERE RURAL	BALI	54	5	F	2	0	0
MF_73	ADAMAWA	BANKIM	BANKIM RURAL	NGATI	59	5	F	2	0	0
MF_74	ADAMAWA	NGAOUNDERE RURAL	MBE	MBE	59	5	F	2	0	0
MF_75	ADAMAWA	NGAOUNDERE RURAL	MBE	MBE	59	5	F	2	0	0
MF_76	ADAMAWA	MEIGANGA	MEIDOUGOU	LOKOTI	66	5	M	1	0	0
MF_77	ADAMAWA	NGAOUNDERE URBAIN	BAMYANGA	BAMYANGA	57	5	M	1	0	0
MF_78	ADAMAWA	BANYO	ALLAT	ALLAT	55	5	M	1	0	0
MF_79	ADAMAWA	MEIGANGA	MEIDOUGOU	LOKOTI	55	5	M	1	0	0
MF_80	ADAMAWA	NGAOUNDERE URBAIN	BAMYANGA	BAMYANGA	61	5	M	1	0	0
MF_81	ADAMAWA	MEIGANGA	MEIDOUGOU	DANKALI	55	5	M	1	0	0
MF_82	ADAMAWA	NGAOUNDERE RURAL	MBE	WACK	55	5	M	1	0	0
MF_83	ADAMAWA	TIGNERE	TIGNERE RURAL	CASSAGUEL	53	5	M	1	0	0
MF_84	ADAMAWA	BANYO	ALLAT	ALLAT	52	5	M	1	0	0
MF_85	ADAMAWA	NGAOUNDERE URBAIN	BAMYANGA	BAMYANGA	53	5	M	1	0	0
MF_86	ADAMAWA	MEIGANGA	MEIDOUGOU	LOKOTI	52	5	M	1	0	0
MF_87	ADAMAWA	MEIGANGA	MEIDOUGOU	LOKOTI	53	5	M	1	0	0
MF_88	ADAMAWA	MEIGANGA	MEIDOUGOU	DANKALI	52	5	M	1	0	0
MF_89	ADAMAWA	MEIGANGA	MEIDOUGOU	LOKOTI	53	5	M	1	0	0
MF_90	ADAMAWA	NGAOUNDERE RURAL	MBE	MBE	52	5	M	1	0	0
MF_91	ADAMAWA	BANKIM	BANKIM RURAL	NGATI	53	5	F	2	0	0
MF_92	ADAMAWA	NGAOUNDERE RURAL	MBE	WACK	52	5	M	1	0	0
MF_93	ADAMAWA	BANKIM	BANKIM RURAL	NGATI	55	5	M	1	0	0
MF_94	ADAMAWA	NGAOUNDERE RURAL	MBE	WACK	52	5	M	1	0	0
MF_95	ADAMAWA	TIGNERE	TIGNERE RURAL	BALI	55	5	M	1	0	0
MF_96	ADAMAWA	BANYO	ALLAT	ALLAT	70	5	F	2	0	0
MF_97	ADAMAWA	MEIGANGA	MEIDOUGOU	LOKOTI	70	5	F	2	0	0
MF_98	ADAMAWA	NGAOUNDERE RURAL	MBE	MBE	78	5	M	1	0	0
MF_99	ADAMAWA	MEIGANGA	MEIDOUGOU	LOKOTI	70	5	F	2	0	0
MF_100	ADAMAWA	NGAOUNDERE URBAIN	BAMYANGA	BAMYANGA	58	5	F	2	0	0
MF_101	ADAMAWA	NGAOUNDERE URBAIN	BAMYANGA	BAMYANGA	67	5	M	1	0	0
MF_102	ADAMAWA	NGAOUNDERE URBAIN	BAMYANGA	BAMYANGA	58	5	F	2	0	0
MF_103	ADAMAWA	MEIGANGA	MEIDOUGOU	DANKALI	67	5	M	1	0	0
MF_104	ADAMAWA	NGAOUNDERE RURAL	MBE	MBE	58	5	F	2	0	0
MF_105	ADAMAWA	NGAOUNDERE RURAL	MBE	MBE	58	5	F	2	0	0
MF_106	ADAMAWA	BANKIM	BANKIM RURAL	NGATI	55	5	F	2	0	0
MF_107	ADAMAWA	BANKIM	BANKIM RURAL	NGATI	55	5	F	2	0	0
MF_108	ADAMAWA	TIGNERE	TIGNERE RURAL	BALI	55	5	F	2	0	0
MF_109	ADAMAWA	TIGNERE	TIGNERE RURAL	BALI	55	5	F	2	0	0
MF_110	ADAMAWA	BANKIM	BANKIM RURAL	GLORY	51	5	M	1	0	0
MF_111	ADAMAWA	MEIGANGA	MEIDOUGOU	LOKOTI	52	5	F	2	0	0
MF_112	ADAMAWA	MEIGANGA	MEIDOUGOU	LOKOTI	55	5	F	2	0	0
MF_113	ADAMAWA	BANKIM	BANKIM RURAL	GLORY	51	5	M	1	0	0
MF_114	ADAMAWA	NGAOUNDERE RURAL	MBE	MBE	52	5	F	2	0	0
MF_115	ADAMAWA	TIGNERE	TIGNERE RURAL	BALI	51	5	M	1	0	0
MF_116	ADAMAWA	NGAOUNDERE RURAL	MBE	MBE	52	5	F	2	0	0
MF_117	ADAMAWA	NGAOUNDERE URBAIN	BAMYANGA	BAMYANGA	51	5	M	1	0	0
MF_118	ADAMAWA	NGAOUNDERE RURAL	MBE	MBE	52	5	F	2	0	0
MF_119	ADAMAWA	NGAOUNDERE URBAIN	BAMYANGA	BAMYANGA	51	5	M	1	0	0
MF_120	ADAMAWA	NGAOUNDERE RURAL	MBE	WACK	52	5	F	2	0	0
MF_121	ADAMAWA	NGAOUNDERE URBAIN	BAMYANGA	BAMYANGA	51	5	M	1	0	0
MF_122	ADAMAWA	NGAOUNDERE RURAL	MBE	WACK	52	5	F	2	0	0
MF_123	ADAMAWA	BANYO	ALLAT	ALLAT	68	5	M	1	0	0
MF_124	ADAMAWA	NGAOUNDERE RURAL	MBE	MBE	68	5	M	1	0	0
MF_125	ADAMAWA	BANYO	ALLAT	ALLAT	60	5	F	2	0	0
MF_126	ADAMAWA	MEIGANGA	MEIDOUGOU	LOKOTI	60	5	F	2	0	0
MF_127	ADAMAWA	NGAOUNDERE RURAL	MBE	MBE	60	5	F	2	0	0
MF_128	ADAMAWA	NGAOUNDERE RURAL	MBE	MBE	60	5	F	2	0	0
MF_129	ADAMAWA	NGAOUNDERE RURAL	MBE	MBE	60	5	F	2	0	0
MF_130	ADAMAWA	NGAOUNDERE RURAL	MBE	MBE	60	5	F	2	0	0
MF_131	ADAMAWA	BANYO	ALLAT	ALLAT	57	5	M	1	0	0
MF_132	ADAMAWA	BANYO	ALLAT	ALLAT	60	5	M	1	0	0
MF_133	ADAMAWA	BANYO	ALLAT	ALLAT	60	5	M	1	0	0
MF_134	ADAMAWA	MEIGANGA	MEIDOUGOU	LOKOTI	60	5	M	1	0	0
MF_135	ADAMAWA	MEIGANGA	MEIDOUGOU	LOKOTI	60	5	M	1	0	0
MF_136	ADAMAWA	NGAOUNDERE RURAL	MBE	MBE	60	5	M	1	0	0
MF_137	ADAMAWA	BANKIM	BANKIM RURAL	BONGAM	43	4	F	2	0	0
MF_138	ADAMAWA	TIGNERE	TIGNERE RURAL	WACK	43	4	F	2	0	0
MF_139	ADAMAWA	NGAOUNDERE URBAIN	BAMYANGA	BAMYANGA	43	4	F	2	0	0
MF_140	ADAMAWA	BANYO	ALLAT	ALLAT	46	4	M	1	0	0
MF_141	ADAMAWA	MEIGANGA	MEIDOUGOU	DANKALI	43	4	F	2	0	0
MF_142	ADAMAWA	NGAOUNDERE URBAIN	BAMYANGA	BAMYANGA	43	4	M	1	0	0
MF_143	ADAMAWA	NGAOUNDERE URBAIN	BAMYANGA	BAMYANGA	43	4	M	1	0	0
MF_144	ADAMAWA	MEIGANGA	MEIDOUGOU	LOKOTI	43	4	M	1	0	0
MF_145	ADAMAWA	MEIGANGA	MEIDOUGOU	LOKOTI	43	4	M	1	0	0
MF_146	ADAMAWA	BANYO	ALLAT	ALLAT	50	4	F	2	0	0
MF_147	ADAMAWA	BANYO	ALLAT	ALLAT	50	4	F	2	0	0
MF_148	ADAMAWA	BANKIM	BANKIM RURAL	BONGAM	50	4	M	1	0	0
MF_149	ADAMAWA	BANKIM	BANKIM RURAL	BONGAM	50	4	M	1	0	0
MF_150	ADAMAWA	BANKIM	BANKIM RURAL	BONGAM	44	4	F	2	0	0
MF_151	ADAMAWA	NGAOUNDERE URBAIN	BAMYANGA	BAMYANGA	44	4	F	2	0	0
MF_152	ADAMAWA	BANKIM	BANKIM RURAL	BONGAM	42	4	M	1	0	0
MF_153	ADAMAWA	NGAOUNDERE URBAIN	BAMYANGA	BAMYANGA	44	4	F	2	0	0
MF_154	ADAMAWA	NGAOUNDERE URBAIN	BAMYANGA	BAMYANGA	42	4	M	1	0	0
MF_155	ADAMAWA	MEIGANGA	MEIDOUGOU	LOKOTI	44	4	F	2	0	0
MF_156	ADAMAWA	NGAOUNDERE URBAIN	BAMYANGA	BAMYANGA	42	4	M	1	0	0
MF_157	ADAMAWA	NGAOUNDERE RURAL	MBE	WACK	44	4	F	2	0	0
MF_158	ADAMAWA	NGAOUNDERE URBAIN	BAMYANGA	BAMYANGA	42	4	M	1	0	0
MF_159	ADAMAWA	MEIGANGA	MEIDOUGOU	LOKOTI	42	4	M	1	0	0
MF_160	ADAMAWA	MEIGANGA	MEIDOUGOU	LOKOTI	42	4	M	1	0	0
MF_161	ADAMAWA	NGAOUNDERE RURAL	MBE	MBE	42	4	M	1	0	0
MF_162	ADAMAWA	NGAOUNDERE RURAL	MBE	MBE	42	4	M	1	0	0
MF_163	ADAMAWA	NGAOUNDERE RURAL	MBE	WACK	42	4	M	1	0	0
MF_164	ADAMAWA	BANYO	ALLAT	ALLAT	42	4	F	2	0	0
MF_165	ADAMAWA	BANKIM	BANKIM RURAL	BONGAM	41	4	M	1	0	0
MF_166	ADAMAWA	BANYO	ALLAT	ALLAT	50	4	M	1	0	0
MF_167	ADAMAWA	NGAOUNDERE RURAL	MBE	WACK	50	4	M	1	0	0
MF_168	ADAMAWA	NGAOUNDERE URBAIN	BAMYANGA	BAMYANGA	47	4	M	1	0	0
MF_169	ADAMAWA	NGAOUNDERE URBAIN	BAMYANGA	BAMYANGA	47	4	M	1	0	0
MF_170	ADAMAWA	NGAOUNDERE URBAIN	BAMYANGA	BAMYANGA	47	4	M	1	0	0
MF_171	ADAMAWA	BANKIM	BANKIM RURAL	BONGAM	50	4	M	1	0	0
MF_172	ADAMAWA	NGAOUNDERE RURAL	MBE	MBE	47	4	M	1	0	0
MF_173	ADAMAWA	BANYO	ALLAT	ALLAT	41	4	F	2	0	0
MF_174	ADAMAWA	BANKIM	BANKIM RURAL	BONGAM	45	4	M	1	0	0
MF_175	ADAMAWA	NGAOUNDERE URBAIN	BAMYANGA	BAMYANGA	45	4	M	1	0	0
MF_176	ADAMAWA	BANYO	ALLAT	ALLAT	50	4	F	2	0	0
MF_177	ADAMAWA	NGAOUNDERE URBAIN	BAMYANGA	BAMYANGA	45	4	M	1	0	0
MF_178	ADAMAWA	BANKIM	BANKIM RURAL	BONGAM	46	4	M	1	0	0
MF_179	ADAMAWA	NGAOUNDERE URBAIN	BAMYANGA	BAMYANGA	45	4	M	1	0	0
MF_180	ADAMAWA	TIGNERE	TIGNERE RURAL	DOULAYEL	46	4	M	1	0	0
MF_181	ADAMAWA	TIGNERE	TIGNERE RURAL	CASSAGUEL	46	4	M	1	0	0
MF_182	ADAMAWA	NGAOUNDERE URBAIN	BAMYANGA	BAMYANGA	46	4	M	1	0	0
MF_183	ADAMAWA	NGAOUNDERE URBAIN	BAMYANGA	BAMYANGA	46	4	M	1	0	0
MF_184	ADAMAWA	BANKIM	BANKIM RURAL	NGATI	47	4	F	2	0	0
MF_185	ADAMAWA	TIGNERE	TIGNERE RURAL	WACK	47	4	F	2	0	0
MF_186	ADAMAWA	MEIGANGA	MEIDOUGOU	DANKALI	47	4	F	2	0	0
MF_187	ADAMAWA	NGAOUNDERE RURAL	MBE	MBE	47	4	F	2	0	0
MF_188	ADAMAWA	BANKIM	BANKIM RURAL	BONGAM	41	4	M	1	0	0
MF_189	ADAMAWA	NGAOUNDERE RURAL	MBE	WACK	47	4	F	2	0	0
MF_190	ADAMAWA	TIGNERE	TIGNERE RURAL	BALI	41	4	M	1	0	0
MF_191	ADAMAWA	NGAOUNDERE URBAIN	BAMYANGA	BAMYANGA	41	4	M	1	0	0
MF_192	ADAMAWA	TIGNERE	TIGNERE RURAL	DOULAYEL	44	4	M	1	0	0
MF_193	ADAMAWA	NGAOUNDERE URBAIN	BAMYANGA	BAMYANGA	41	4	M	1	0	0
MF_194	ADAMAWA	NGAOUNDERE URBAIN	BAMYANGA	BAMYANGA	41	4	M	1	0	0
MF_195	ADAMAWA	BANKIM	BANKIM RURAL	NGATI	48	4	F	2	0	0
MF_196	ADAMAWA	NGAOUNDERE URBAIN	BAMYANGA	BAMYANGA	41	4	M	1	0	0
MF_197	ADAMAWA	BANKIM	BANKIM RURAL	NGATI	48	4	F	2	0	0
MF_198	ADAMAWA	MEIGANGA	MEIDOUGOU	LOKOTI	41	4	M	1	0	0
MF_199	ADAMAWA	TIGNERE	TIGNERE RURAL	CASSAGUEL	48	4	F	2	0	0
MF_200	ADAMAWA	MEIGANGA	MEIDOUGOU	DANKALI	48	4	F	2	0	0
MF_201	ADAMAWA	NGAOUNDERE RURAL	MBE	MBE	48	4	F	2	0	0
MF_202	ADAMAWA	BANYO	ALLAT	ALLAT	42	4	F	2	0	0
MF_203	ADAMAWA	NGAOUNDERE RURAL	MBE	MBE	42	4	F	2	0	0
MF_204	ADAMAWA	NGAOUNDERE RURAL	MBE	MBE	42	4	F	2	0	0
MF_205	ADAMAWA	NGAOUNDERE RURAL	MBE	MBE	42	4	F	2	0	0
MF_206	ADAMAWA	BANYO	ALLAT	ALLAT	46	4	M	1	0	0
MF_207	ADAMAWA	BANKIM	BANKIM RURAL	BONGAM	50	4	M	1	0	0
MF_208	ADAMAWA	BANKIM	BANKIM RURAL	BONGAM	45	4	F	2	0	0
MF_209	ADAMAWA	NGAOUNDERE RURAL	MBE	MBE	46	4	M	1	0	0
MF_210	ADAMAWA	BANKIM	BANKIM RURAL	NGATI	45	4	F	2	0	0
MF_211	ADAMAWA	NGAOUNDERE RURAL	MBE	MBE	46	4	M	1	0	0
MF_212	ADAMAWA	TIGNERE	TIGNERE RURAL	BALI	45	4	F	2	0	0
MF_213	ADAMAWA	NGAOUNDERE URBAIN	BAMYANGA	BAMYANGA	45	4	F	2	0	0
MF_214	ADAMAWA	NGAOUNDERE URBAIN	BAMYANGA	BAMYANGA	45	4	F	2	0	0
MF_215	ADAMAWA	NGAOUNDERE URBAIN	BAMYANGA	BAMYANGA	45	4	F	2	0	0
MF_216	ADAMAWA	BANKIM	BANKIM RURAL	BONGAM	50	4	F	2	0	0
MF_217	ADAMAWA	BANKIM	BANKIM RURAL	BONGAM	50	4	F	2	0	0
MF_218	ADAMAWA	BANKIM	BANKIM RURAL	NGATI	50	4	F	2	0	0
MF_219	ADAMAWA	TIGNERE	TIGNERE RURAL	BALI	50	4	F	2	0	0
MF_220	ADAMAWA	BANYO	ALLAT	ALLAT	45	4	F	2	0	0
MF_221	ADAMAWA	TIGNERE	TIGNERE RURAL	BALI	50	4	F	2	0	0
MF_222	ADAMAWA	MEIGANGA	MEIDOUGOU	LOKOTI	45	4	F	2	0	0
MF_223	ADAMAWA	TIGNERE	TIGNERE RURAL	CASSAGUEL	50	4	F	2	0	0
MF_224	ADAMAWA	MEIGANGA	MEIDOUGOU	DANKALI	45	4	F	2	0	0
MF_225	ADAMAWA	NGAOUNDERE URBAIN	BAMYANGA	BAMYANGA	50	4	F	2	0	0
MF_226	ADAMAWA	NGAOUNDERE RURAL	MBE	MBE	45	4	F	2	0	0
MF_227	ADAMAWA	NGAOUNDERE RURAL	MBE	MBE	45	4	F	2	0	0
MF_228	ADAMAWA	BANKIM	BANKIM RURAL	BONGAM	50	4	M	1	0	0
MF_229	ADAMAWA	NGAOUNDERE RURAL	MBE	MBE	45	4	F	2	0	0
MF_230	ADAMAWA	BANKIM	BANKIM RURAL	BONGAM	50	4	M	1	0	0
MF_231	ADAMAWA	NGAOUNDERE RURAL	MBE	MBE	45	4	F	2	0	0
MF_232	ADAMAWA	TIGNERE	TIGNERE RURAL	DOULAYEL	50	4	M	1	0	0
MF_233	ADAMAWA	TIGNERE	TIGNERE RURAL	DOULAYEL	50	4	M	1	0	0
MF_234	ADAMAWA	NGAOUNDERE URBAIN	BAMYANGA	BAMYANGA	50	4	M	1	0	0
MF_235	ADAMAWA	NGAOUNDERE URBAIN	BAMYANGA	BAMYANGA	50	4	M	1	0	0
MF_236	ADAMAWA	NGAOUNDERE URBAIN	BAMYANGA	BAMYANGA	50	4	M	1	0	0
MF_237	ADAMAWA	NGAOUNDERE URBAIN	BAMYANGA	BAMYANGA	50	4	M	1	0	0
MF_238	ADAMAWA	NGAOUNDERE URBAIN	BAMYANGA	BAMYANGA	50	4	M	1	0	0
MF_239	ADAMAWA	BANYO	ALLAT	ALLAT	48	4	M	1	0	0
MF_240	ADAMAWA	BANKIM	BANKIM RURAL	NGATI	49	4	F	2	0	0
MF_241	ADAMAWA	TIGNERE	TIGNERE RURAL	BALI	49	4	F	2	0	0
MF_242	ADAMAWA	NGAOUNDERE URBAIN	BAMYANGA	BAMYANGA	49	4	F	2	0	0
MF_243	ADAMAWA	MEIGANGA	MEIDOUGOU	DANKALI	49	4	F	2	0	0
MF_244	ADAMAWA	BANKIM	BANKIM RURAL	NGATI	48	4	M	1	0	0
MF_245	ADAMAWA	BANKIM	BANKIM RURAL	NGATI	48	4	M	1	0	0
MF_246	ADAMAWA	NGAOUNDERE URBAIN	BAMYANGA	BAMYANGA	48	4	M	1	0	0
MF_247	ADAMAWA	NGAOUNDERE URBAIN	BAMYANGA	BAMYANGA	48	4	M	1	0	0
MF_248	ADAMAWA	BANYO	ALLAT	ALLAT	50	4	F	2	0	0
MF_249	ADAMAWA	MEIGANGA	MEIDOUGOU	LOKOTI	50	4	F	2	0	0
MF_250	ADAMAWA	BANYO	ALLAT	ALLAT	44	4	M	1	0	0
MF_251	ADAMAWA	MEIGANGA	MEIDOUGOU	LOKOTI	50	4	F	2	0	0
MF_252	ADAMAWA	MEIGANGA	MEIDOUGOU	LOKOTI	50	4	F	2	0	0
MF_253	ADAMAWA	MEIGANGA	MEIDOUGOU	LOKOTI	50	4	F	2	0	0
MF_254	ADAMAWA	MEIGANGA	MEIDOUGOU	LOKOTI	50	4	F	2	0	0
MF_255	ADAMAWA	MEIGANGA	MEIDOUGOU	LOKOTI	50	4	F	2	0	0
MF_256	ADAMAWA	NGAOUNDERE RURAL	MBE	MBE	50	4	F	2	0	0
MF_257	ADAMAWA	NGAOUNDERE RURAL	MBE	MBE	50	4	F	2	0	0
MF_258	ADAMAWA	NGAOUNDERE RURAL	MBE	MBE	50	4	F	2	0	0
MF_259	ADAMAWA	NGAOUNDERE RURAL	MBE	WACK	50	4	F	2	0	0
MF_260	ADAMAWA	BANKIM	BANKIM RURAL	NGATI	42	4	F	2	0	0
MF_261	ADAMAWA	NGAOUNDERE URBAIN	BAMYANGA	BAMYANGA	42	4	F	2	0	0
MF_262	ADAMAWA	NGAOUNDERE URBAIN	BAMYANGA	BAMYANGA	42	4	F	2	0	0
MF_263	ADAMAWA	NGAOUNDERE URBAIN	BAMYANGA	BAMYANGA	42	4	F	2	0	0
MF_264	ADAMAWA	BANYO	ALLAT	ALLAT	45	4	M	1	0	0
MF_265	ADAMAWA	BANYO	ALLAT	ALLAT	44	4	M	1	0	0
MF_266	ADAMAWA	MEIGANGA	MEIDOUGOU	DANKALI	45	4	M	1	0	0
MF_267	ADAMAWA	NGAOUNDERE RURAL	MBE	MBE	45	4	M	1	0	0
MF_268	ADAMAWA	NGAOUNDERE RURAL	MBE	MBE	45	4	M	1	0	0
MF_269	ADAMAWA	BANYO	ALLAT	ALLAT	48	4	M	1	0	0
MF_270	ADAMAWA	BANYO	ALLAT	ALLAT	44	4	M	1	0	0
MF_271	ADAMAWA	NGAOUNDERE RURAL	MBE	MBE	48	4	M	1	0	0
MF_272	ADAMAWA	MEIGANGA	MEIDOUGOU	LOKOTI	44	4	M	1	0	0
MF_273	ADAMAWA	NGAOUNDERE RURAL	MBE	WACK	48	4	M	1	0	0
MF_274	ADAMAWA	NGAOUNDERE RURAL	MBE	MBE	44	4	M	1	0	0
MF_275	ADAMAWA	NGAOUNDERE RURAL	MBE	WACK	44	4	M	1	0	0
MF_276	ADAMAWA	TIGNERE	TIGNERE RURAL	BALI	46	4	F	2	0	0
MF_277	ADAMAWA	MEIGANGA	MEIDOUGOU	LOKOTI	46	4	F	2	0	0
MF_278	ADAMAWA	MEIGANGA	MEIDOUGOU	DANKALI	46	4	F	2	0	0
MF_279	ADAMAWA	NGAOUNDERE URBAIN	BAMYANGA	BAMYANGA	32	3	M	1	0	0
MF_280	ADAMAWA	NGAOUNDERE URBAIN	BAMYANGA	BAMYANGA	32	3	M	1	0	0
MF_281	ADAMAWA	NGAOUNDERE URBAIN	BAMYANGA	BAMYANGA	32	3	M	1	0	0
MF_282	ADAMAWA	TIGNERE	TIGNERE RURAL	BALI	33	3	M	1	0	0
MF_283	ADAMAWA	NGAOUNDERE URBAIN	BAMYANGA	BAMYANGA	32	3	M	1	0	0
MF_284	ADAMAWA	NGAOUNDERE URBAIN	BAMYANGA	BAMYANGA	33	3	M	1	0	0
MF_285	ADAMAWA	NGAOUNDERE URBAIN	BAMYANGA	BAMYANGA	32	3	M	1	0	0
MF_286	ADAMAWA	NGAOUNDERE URBAIN	BAMYANGA	BAMYANGA	32	3	M	1	0	0
MF_287	ADAMAWA	NGAOUNDERE URBAIN	BAMYANGA	BAMYANGA	32	3	M	1	0	0
MF_288	ADAMAWA	NGAOUNDERE URBAIN	BAMYANGA	BAMYANGA	32	3	M	1	0	0
MF_289	ADAMAWA	NGAOUNDERE URBAIN	BAMYANGA	BAMYANGA	32	3	M	1	0	0
MF_290	ADAMAWA	MEIGANGA	MEIDOUGOU	LOKOTI	32	3	M	1	0	0
MF_291	ADAMAWA	MEIGANGA	MEIDOUGOU	LOKOTI	32	3	M	1	0	0
MF_292	ADAMAWA	MEIGANGA	MEIDOUGOU	LOKOTI	32	3	M	1	0	0
MF_293	ADAMAWA	NGAOUNDERE RURAL	MBE	MBE	32	3	M	1	0	0
MF_294	ADAMAWA	BANKIM	BANKIM RURAL	NGATI	31	3	F	2	0	0
MF_295	ADAMAWA	NGAOUNDERE URBAIN	BAMYANGA	BAMYANGA	31	3	F	2	0	0
MF_296	ADAMAWA	NGAOUNDERE RURAL	MBE	MBE	33	3	M	1	0	0
MF_297	ADAMAWA	NGAOUNDERE RURAL	MBE	MBE	35	3	M	1	0	0
MF_298	ADAMAWA	NGAOUNDERE RURAL	MBE	MBE	33	3	M	1	0	0
MF_299	ADAMAWA	NGAOUNDERE RURAL	MBE	MBE	35	3	M	1	0	0
MF_300	ADAMAWA	BANKIM	BANKIM RURAL	BONGAM	40	3	M	1	0	0
MF_301	ADAMAWA	NGAOUNDERE RURAL	MBE	WACK	33	3	M	1	0	0
MF_302	ADAMAWA	NGAOUNDERE RURAL	MBE	MBE	35	3	M	1	0	0
MF_303	ADAMAWA	BANKIM	BANKIM RURAL	BONGAM	35	3	M	1	0	0
MF_304	ADAMAWA	NGAOUNDERE RURAL	MBE	MBE	35	3	M	1	0	0
MF_305	ADAMAWA	NGAOUNDERE RURAL	MBE	MBE	35	3	M	1	0	0
MF_306	ADAMAWA	NGAOUNDERE RURAL	MBE	WACK	35	3	M	1	0	0
MF_307	ADAMAWA	NGAOUNDERE RURAL	MBE	WACK	35	3	M	1	0	0
MF_308	ADAMAWA	BANYO	ALLAT	ALLAT	35	3	F	2	0	0
MF_309	ADAMAWA	BANKIM	BANKIM RURAL	BONGAM	35	3	F	2	0	0
MF_310	ADAMAWA	BANYO	ALLAT	ALLAT	35	3			0	0
MF_311	ADAMAWA	TIGNERE	TIGNERE RURAL	DOULAYEL	36	3	M	1	0	0
MF_312	ADAMAWA	TIGNERE	TIGNERE RURAL	CASSAGUEL	36	3	M	1	0	0
MF_313	ADAMAWA	BANYO	ALLAT	ALLAT	38	3	F	2	0	0
MF_314	ADAMAWA	MEIGANGA	MEIDOUGOU	LOKOTI	38	3	F	2	0	0
MF_315	ADAMAWA	MEIGANGA	MEIDOUGOU	LOKOTI	38	3	F	2	0	0
MF_316	ADAMAWA	BANYO	ALLAT	ALLAT	34	3	M	1	0	0
MF_317	ADAMAWA	MEIGANGA	MEIDOUGOU	LOKOTI	34	3	M	1	0	0
MF_318	ADAMAWA	NGAOUNDERE RURAL	MBE	MBE	34	3	M	1	0	0
MF_319	ADAMAWA	NGAOUNDERE RURAL	MBE	WACK	34	3	M	1	0	0
MF_320	ADAMAWA	NGAOUNDERE RURAL	MBE	WACK	34	3	M	1	0	0
MF_321	ADAMAWA	NGAOUNDERE RURAL	MBE	WACK	34	3	M	1	0	0
MF_322	ADAMAWA	BANKIM	BANKIM RURAL	BONGAM	32	3	F	2	0	0
MF_323	ADAMAWA	BANKIM	BANKIM RURAL	NGATI	32	3	F	2	0	0
MF_324	ADAMAWA	BANYO	ALLAT	ALLAT	40	3	F	2	0	0
MF_325	ADAMAWA	BANKIM	BANKIM RURAL	GLORY	32	3	F	2	0	0
MF_326	ADAMAWA	NGAOUNDERE URBAIN	BAMYANGA	BAMYANGA	32	3	F	2	0	0
MF_327	ADAMAWA	BANKIM	BANKIM RURAL	NGATI	32	3	M	1	0	0
MF_328	ADAMAWA	NGAOUNDERE URBAIN	BAMYANGA	BAMYANGA	32	3	F	2	0	0
MF_329	ADAMAWA	TIGNERE	TIGNERE RURAL	DOULAYEL	32	3	M	1	0	0
MF_330	ADAMAWA	NGAOUNDERE URBAIN	BAMYANGA	BAMYANGA	32	3	F	2	0	0
MF_331	ADAMAWA	BANKIM	BANKIM RURAL	BONGAM	31	3	M	1	0	0
MF_332	ADAMAWA	BANKIM	BANKIM RURAL	NGATI	31	3	M	1	0	0
MF_333	ADAMAWA	BANKIM	BANKIM RURAL	GLORY	31	3	M	1	0	0
MF_334	ADAMAWA	TIGNERE	TIGNERE RURAL	DOULAYEL	31	3	M	1	0	0
MF_335	ADAMAWA	TIGNERE	TIGNERE RURAL	BALI	31	3	M	1	0	0
MF_336	ADAMAWA	TIGNERE	TIGNERE RURAL	BALI	31	3	M	1	0	0
MF_337	ADAMAWA	NGAOUNDERE URBAIN	BAMYANGA	BAMYANGA	31	3	M	1	0	0
MF_338	ADAMAWA	NGAOUNDERE URBAIN	BAMYANGA	BAMYANGA	31	3	M	1	0	0
MF_339	ADAMAWA	NGAOUNDERE URBAIN	BAMYANGA	BAMYANGA	31	3	M	1	0	0
MF_340	ADAMAWA	NGAOUNDERE URBAIN	BAMYANGA	BAMYANGA	31	3	M	1	0	0
MF_341	ADAMAWA	NGAOUNDERE RURAL	MBE	WACK	31	3	M	1	0	0
MF_342	ADAMAWA	BANKIM	BANKIM RURAL	BONGAM	40	3	F	2	0	0
MF_343	ADAMAWA	BANKIM	BANKIM RURAL	BONGAM	40	3	F	2	0	0
MF_344	ADAMAWA	BANKIM	BANKIM RURAL	NGATI	40	3	F	2	0	0
MF_345	ADAMAWA	BANKIM	BANKIM RURAL	NGATI	40	3	F	2	0	0
MF_346	ADAMAWA	NGAOUNDERE URBAIN	BAMYANGA	BAMYANGA	40	3	F	2	0	0
MF_347	ADAMAWA	NGAOUNDERE URBAIN	BAMYANGA	BAMYANGA	40	3	F	2	0	0
MF_348	ADAMAWA	NGAOUNDERE URBAIN	BAMYANGA	BAMYANGA	40	3	F	2	0	0
MF_349	ADAMAWA	NGAOUNDERE URBAIN	BAMYANGA	BAMYANGA	40	3	F	2	0	0
MF_350	ADAMAWA	BANKIM	BANKIM RURAL	BONGAM	39	3	M	1	0	0
MF_351	ADAMAWA	TIGNERE	TIGNERE RURAL	DOULAYEL	39	3	M	1	0	0
MF_352	ADAMAWA	BANKIM	BANKIM RURAL	BONGAM	35	3	M	1	0	0
MF_353	ADAMAWA	TIGNERE	TIGNERE RURAL	WACK	39	3	M	1	0	0
MF_354	ADAMAWA	TIGNERE	TIGNERE RURAL	BALI	39	3	M	1	0	0
MF_355	ADAMAWA	NGAOUNDERE URBAIN	BAMYANGA	BAMYANGA	39	3	M	1	0	0
MF_356	ADAMAWA	NGAOUNDERE RURAL	MBE	WACK	39	3	M	1	0	0
MF_357	ADAMAWA	TIGNERE	TIGNERE RURAL	BALI	38	3	M	1	0	0
MF_358	ADAMAWA	NGAOUNDERE URBAIN	BAMYANGA	BAMYANGA	38	3	M	1	0	0
MF_359	ADAMAWA	NGAOUNDERE URBAIN	BAMYANGA	BAMYANGA	38	3	M	1	0	0
MF_360	ADAMAWA	NGAOUNDERE URBAIN	BAMYANGA	BAMYANGA	38	3	M	1	0	0
MF_361	ADAMAWA	BANKIM	BANKIM RURAL	BONGAM	40	3	M	1	0	0
MF_362	ADAMAWA	NGAOUNDERE URBAIN	BAMYANGA	BAMYANGA	38	3	M	1	0	0
MF_363	ADAMAWA	NGAOUNDERE URBAIN	BAMYANGA	BAMYANGA	38	3	M	1	0	0
MF_364	ADAMAWA	BANKIM	BANKIM RURAL	BONGAM	35	3	M	1	0	0
MF_365	ADAMAWA	TIGNERE	TIGNERE RURAL	BALI	35	3	M	1	0	0
MF_366	ADAMAWA	TIGNERE	TIGNERE RURAL	BALI	35	3	M	1	0	0
MF_367	ADAMAWA	TIGNERE	TIGNERE RURAL	BALI	35	3	M	1	0	0
MF_368	ADAMAWA	NGAOUNDERE URBAIN	BAMYANGA	BAMYANGA	35	3	M	1	0	0
MF_369	ADAMAWA	BANYO	ALLAT	ALLAT	40	3	F	2	0	0
MF_370	ADAMAWA	MEIGANGA	MEIDOUGOU	LOKOTI	40	3	F	2	0	0
MF_371	ADAMAWA	BANKIM	BANKIM RURAL	BONGAM	40	3	M	1	0	0
MF_372	ADAMAWA	MEIGANGA	MEIDOUGOU	LOKOTI	40	3	F	2	0	0
MF_373	ADAMAWA	MEIGANGA	MEIDOUGOU	LOKOTI	40	3	F	2	0	0
MF_374	ADAMAWA	MEIGANGA	MEIDOUGOU	DANKALI	40	3	F	2	0	0
MF_375	ADAMAWA	NGAOUNDERE RURAL	MBE	MBE	40	3	F	2	0	0
MF_376	ADAMAWA	NGAOUNDERE RURAL	MBE	MBE	40	3	F	2	0	0
MF_377	ADAMAWA	NGAOUNDERE RURAL	MBE	MBE	40	3	F	2	0	0
MF_378	ADAMAWA	NGAOUNDERE RURAL	MBE	MBE	40	3	F	2	0	0
MF_379	ADAMAWA	NGAOUNDERE RURAL	MBE	WACK	40	3	F	2	0	0
MF_380	ADAMAWA	BANKIM	BANKIM RURAL	BONGAM	40	3	M	1	0	0
MF_381	ADAMAWA	BANKIM	BANKIM RURAL	BONGAM	35	3	F	2	0	0
MF_382	ADAMAWA	BANKIM	BANKIM RURAL	NGATI	40	3	M	1	0	0
MF_383	ADAMAWA	BANKIM	BANKIM RURAL	NGATI	35	3	F	2	0	0
MF_384	ADAMAWA	BANKIM	BANKIM RURAL	NGATI	40	3	M	1	0	0
MF_385	ADAMAWA	TIGNERE	TIGNERE RURAL	BALI	35	3	F	2	0	0
MF_386	ADAMAWA	TIGNERE	TIGNERE RURAL	DOULAYEL	40	3	M	1	0	0
MF_387	ADAMAWA	TIGNERE	TIGNERE RURAL	CASSAGUEL	35	3	F	2	0	0
MF_388	ADAMAWA	NGAOUNDERE URBAIN	BAMYANGA	BAMYANGA	40	3	M	1	0	0
MF_389	ADAMAWA	NGAOUNDERE URBAIN	BAMYANGA	BAMYANGA	35	3	F	2	0	0
MF_390	ADAMAWA	BANKIM	BANKIM RURAL	BONGAM	37	3	M	1	0	0
MF_391	ADAMAWA	NGAOUNDERE URBAIN	BAMYANGA	BAMYANGA	40	3	M	1	0	0
MF_392	ADAMAWA	NGAOUNDERE URBAIN	BAMYANGA	BAMYANGA	35	3	F	2	0	0
MF_393	ADAMAWA	TIGNERE	TIGNERE RURAL	DOULAYEL	37	3	M	1	0	0
MF_394	ADAMAWA	MEIGANGA	MEIDOUGOU	LOKOTI	40	3	M	1	0	0
MF_395	ADAMAWA	NGAOUNDERE RURAL	MBE	MBE	40	3	M	1	0	0
MF_396	ADAMAWA	NGAOUNDERE RURAL	MBE	MBE	40	3	M	1	0	0
MF_397	ADAMAWA	NGAOUNDERE RURAL	MBE	WACK	40	3	M	1	0	0
MF_398	ADAMAWA	BANYO	ALLAT	ALLAT	38	3	M	1	0	0
MF_399	ADAMAWA	BANYO	ALLAT	ALLAT	38	3	M	1	0	0
MF_400	ADAMAWA	MEIGANGA	MEIDOUGOU	LOKOTI	38	3	M	1	0	0
MF_401	ADAMAWA	NGAOUNDERE RURAL	MBE	MBE	38	3	M	1	0	0
MF_402	ADAMAWA	NGAOUNDERE RURAL	MBE	MBE	38	3	M	1	0	0
MF_403	ADAMAWA	BANYO	ALLAT	ALLAT	35	3	F	2	0	0
MF_404	ADAMAWA	BANYO	ALLAT	ALLAT	33	3	M	1	0	0
MF_405	ADAMAWA	BANYO	ALLAT	ALLAT	37	3	F	2	0	0
MF_406	ADAMAWA	NGAOUNDERE RURAL	MBE	WACK	37	3	F	2	0	0
MF_407	ADAMAWA	BANYO	ALLAT	ALLAT	35	3	F	2	0	0
MF_408	ADAMAWA	MEIGANGA	MEIDOUGOU	LOKOTI	35	3	F	2	0	0
MF_409	ADAMAWA	MEIGANGA	MEIDOUGOU	LOKOTI	35	3	F	2	0	0
MF_410	ADAMAWA	MEIGANGA	MEIDOUGOU	LOKOTI	35	3	F	2	0	0
MF_411	ADAMAWA	MEIGANGA	MEIDOUGOU	LOKOTI	35	3	F	2	0	0
MF_412	ADAMAWA	MEIGANGA	MEIDOUGOU	LOKOTI	35	3	F	2	0	0
MF_413	ADAMAWA	MEIGANGA	MEIDOUGOU	DANKALI	35	3	F	2	0	0
MF_414	ADAMAWA	NGAOUNDERE RURAL	MBE	MBE	35	3	F	2	0	0
MF_415	ADAMAWA	BANYO	ALLAT	ALLAT	35	3	M	1	0	0
MF_416	ADAMAWA	NGAOUNDERE RURAL	MBE	MBE	35	3	F	2	0	0
MF_417	ADAMAWA	MEIGANGA	MEIDOUGOU	LOKOTI	35	3	M	1	0	0
MF_418	ADAMAWA	NGAOUNDERE RURAL	MBE	WACK	35	3	F	2	0	0
MF_419	ADAMAWA	MEIGANGA	MEIDOUGOU	LOKOTI	35	3	M	1	0	0
MF_420	ADAMAWA	MEIGANGA	MEIDOUGOU	LOKOTI	35	3	M	1	0	0
MF_421	ADAMAWA	BANYO	ALLAT	ALLAT	36	3	F	2	0	0
MF_422	ADAMAWA	MEIGANGA	MEIDOUGOU	LOKOTI	36	3	F	2	0	0
MF_423	ADAMAWA	MEIGANGA	MEIDOUGOU	LOKOTI	36	3	F	2	0	0
MF_424	ADAMAWA	NGAOUNDERE RURAL	MBE	MBE	36	3	F	2	0	0
MF_425	ADAMAWA	BANYO	ALLAT	ALLAT	36	3	M	1	0	0
MF_426	ADAMAWA	MEIGANGA	MEIDOUGOU	LOKOTI	36	3	M	1	0	0
MF_427	ADAMAWA	MEIGANGA	MEIDOUGOU	LOKOTI	36	3	M	1	0	0
MF_428	ADAMAWA	NGAOUNDERE RURAL	MBE	MBE	36	3	M	1	0	0
MF_429	ADAMAWA	NGAOUNDERE RURAL	MBE	MBE	36	3	M	1	0	0
MF_430	ADAMAWA	BANYO	ALLAT	ALLAT	32	3	F	2	0	0
MF_431	ADAMAWA	TIGNERE	TIGNERE RURAL	BALI	34	3	M	1	0	0
MF_432	ADAMAWA	TIGNERE	TIGNERE RURAL	BALI	34	3	M	1	0	0
MF_433	ADAMAWA	NGAOUNDERE URBAIN	BAMYANGA	BAMYANGA	34	3	M	1	0	0
MF_434	ADAMAWA	NGAOUNDERE URBAIN	BAMYANGA	BAMYANGA	34	3	M	1	0	0
MF_435	ADAMAWA	BANKIM	BANKIM RURAL	NGATI	36	3	F	2	0	0
MF_436	ADAMAWA	TIGNERE	TIGNERE RURAL	WACK	38	3	F	2	0	0
MF_437	ADAMAWA	BANKIM	BANKIM RURAL	GLORY	36	3	F	2	0	0
MF_438	ADAMAWA	TIGNERE	TIGNERE RURAL	WACK	38	3	F	2	0	0
MF_439	ADAMAWA	TIGNERE	TIGNERE RURAL	BALI	39	3	F	2	0	0
MF_440	ADAMAWA	NGAOUNDERE URBAIN	BAMYANGA	BAMYANGA	36	3	F	2	0	0
MF_441	ADAMAWA	TIGNERE	TIGNERE RURAL	BALI	38	3	F	2	0	0
MF_442	ADAMAWA	NGAOUNDERE URBAIN	BAMYANGA	BAMYANGA	39	3	F	2	0	0
MF_443	ADAMAWA	TIGNERE	TIGNERE RURAL	BALI	38	3	F	2	0	0
MF_444	ADAMAWA	MEIGANGA	MEIDOUGOU	LOKOTI	39	3	F	2	0	0
MF_445	ADAMAWA	NGAOUNDERE URBAIN	BAMYANGA	BAMYANGA	33	3	F	2	0	0
MF_446	ADAMAWA	TIGNERE	TIGNERE RURAL	CASSAGUEL	38	3	F	2	0	0
MF_447	ADAMAWA	NGAOUNDERE RURAL	MBE	WACK	39	3	F	2	0	0
MF_448	ADAMAWA	NGAOUNDERE URBAIN	BAMYANGA	BAMYANGA	33	3	F	2	0	0
MF_449	ADAMAWA	NGAOUNDERE URBAIN	BAMYANGA	BAMYANGA	38	3	F	2	0	0
MF_450	ADAMAWA	MEIGANGA	MEIDOUGOU	LOKOTI	33	3	F	2	0	0
MF_451	ADAMAWA	MEIGANGA	MEIDOUGOU	DANKALI	33	3	F	2	0	0
MF_452	ADAMAWA	BANKIM	BANKIM RURAL	NGATI	34	3	F	2	0	0
MF_453	ADAMAWA	NGAOUNDERE URBAIN	BAMYANGA	BAMYANGA	34	3	F	2	0	0
MF_454	ADAMAWA	MEIGANGA	MEIDOUGOU	DANKALI	34	3	F	2	0	0
MF_455	ADAMAWA	NGAOUNDERE RURAL	MBE	MBE	34	3	F	2	0	0
MF_456	ADAMAWA	BANYO	ALLAT	ALLAT	37	3	M	1	0	0
MF_457	ADAMAWA	BANKIM	BANKIM RURAL	NGATI	37	3	F	2	0	0
MF_458	ADAMAWA	BANYO	ALLAT	ALLAT	32	3	F	2	0	0
MF_459	ADAMAWA	NGAOUNDERE URBAIN	BAMYANGA	BAMYANGA	37	3	F	2	0	0
MF_460	ADAMAWA	MEIGANGA	MEIDOUGOU	DANKALI	32	3	F	2	0	0
MF_461	ADAMAWA	NGAOUNDERE RURAL	MBE	MBE	32	3	F	2	0	0
MF_462	ADAMAWA	NGAOUNDERE RURAL	MBE	MBE	32	3	F	2	0	0
MF_463	ADAMAWA	NGAOUNDERE RURAL	MBE	MBE	32	3	F	2	0	0
MF_464	ADAMAWA	NGAOUNDERE RURAL	MBE	WACK	32	3	F	2	0	0
MF_465	ADAMAWA	BANYO	ALLAT	ALLAT	37	3	M	1	0	0
MF_466	ADAMAWA	MEIGANGA	MEIDOUGOU	LOKOTI	37	3	M	1	0	0
MF_467	ADAMAWA	MEIGANGA	MEIDOUGOU	LOKOTI	37	3	M	1	0	0
MF_468	ADAMAWA	MEIGANGA	MEIDOUGOU	DANKALI	37	3	M	1	0	0
MF_469	ADAMAWA	TIGNERE	TIGNERE RURAL	DOULAYEL	26	2	M	1	0	0
MF_470	ADAMAWA	NGAOUNDERE URBAIN	BAMYANGA	BAMYANGA	26	2	M	1	0	0
MF_471	ADAMAWA	BANKIM	BANKIM RURAL	BONGAM	28	2	F	2	0	0
MF_472	ADAMAWA	NGAOUNDERE URBAIN	BAMYANGA	BAMYANGA	26	2	M	1	0	0
MF_473	ADAMAWA	BANYO	ALLAT	ALLAT	25	2	M	1	0	0
MF_474	ADAMAWA	NGAOUNDERE RURAL	MBE	WACK	26	2	M	1	0	0
MF_475	ADAMAWA	NGAOUNDERE RURAL	MBE	MBE	22	2	F	2	0	0
MF_476	ADAMAWA	NGAOUNDERE RURAL	MBE	MBE	22	2	F	2	0	0
MF_477	ADAMAWA	BANYO	ALLAT	ALLAT	30	2	M	1	0	0
MF_478	ADAMAWA	NGAOUNDERE RURAL	MBE	MBE	22	2	F	2	0	0
MF_479	ADAMAWA	NGAOUNDERE RURAL	MBE	MBE	22	2	F	2	0	0
MF_480	ADAMAWA	NGAOUNDERE RURAL	MBE	MBE	30	2	M	1	0	0
MF_481	ADAMAWA	NGAOUNDERE RURAL	MBE	WACK	22	2	F	2	0	0
MF_482	ADAMAWA	NGAOUNDERE RURAL	MBE	MBE	30	2	M	1	0	0
MF_483	ADAMAWA	BANKIM	BANKIM RURAL	BONGAM	30	2	F	2	0	0
MF_484	ADAMAWA	NGAOUNDERE RURAL	MBE	WACK	22	2	F	2	0	0
MF_485	ADAMAWA	NGAOUNDERE RURAL	MBE	WACK	30	2	M	1	0	0
MF_486	ADAMAWA	BANKIM	BANKIM RURAL	BONGAM	25	2	M	1	0	0
MF_487	ADAMAWA	BANKIM	BANKIM RURAL	BONGAM	28	2	M	1	0	0
MF_488	ADAMAWA	BANYO	ALLAT	ALLAT	30	2	F	2	0	0
MF_489	ADAMAWA	BANYO	ALLAT	ALLAT	30	2	F	2	0	0
MF_490	ADAMAWA	BANKIM	BANKIM RURAL	BONGAM	28	2	M	1	0	0
MF_491	ADAMAWA	BANYO	ALLAT	ALLAT	30	2	F	2	0	0
MF_492	ADAMAWA	BANKIM	BANKIM RURAL	BONGAM	25	2	M	1	0	0
MF_493	ADAMAWA	BANKIM	BANKIM RURAL	BONGAM	28	2	F	2	0	0
MF_494	ADAMAWA	BANYO	ALLAT	ALLAT	21	2	F	2	0	0
MF_495	ADAMAWA	BANYO	ALLAT	ALLAT	22	2	F	2	0	0
MF_496	ADAMAWA	BANKIM	BANKIM RURAL	BONGAM	30	2	F	2	0	0
MF_497	ADAMAWA	BANKIM	BANKIM RURAL	BONGAM	28	2	M	1	0	0
MF_498	ADAMAWA	BANKIM	BANKIM RURAL	NGATI	28	2	M	1	0	0
MF_499	ADAMAWA	BANYO	ALLAT	ALLAT	30	2	F	2	0	0
MF_500	ADAMAWA	BANKIM	BANKIM RURAL	BONGAM	23	2	F	2	0	0
MF_501	ADAMAWA	BANYO	ALLAT	ALLAT	25	2	F	2	0	0
MF_502	ADAMAWA	TIGNERE	TIGNERE RURAL	DOULAYEL	28	2	M	1	0	0
MF_503	ADAMAWA	BANKIM	BANKIM RURAL	NGATI	23	2	F	2	0	0
MF_504	ADAMAWA	TIGNERE	TIGNERE RURAL	CASSAGUEL	28	2	M	1	0	0
MF_505	ADAMAWA	NGAOUNDERE URBAIN	BAMYANGA	BAMYANGA	23	2	F	2	0	0
MF_506	ADAMAWA	TIGNERE	TIGNERE RURAL	BALI	28	2	M	1	0	0
MF_507	ADAMAWA	BANYO	ALLAT	ALLAT	29	2	F	2	0	0
MF_508	ADAMAWA	NGAOUNDERE URBAIN	BAMYANGA	BAMYANGA	23	2	F	2	0	0
MF_509	ADAMAWA	NGAOUNDERE URBAIN	BAMYANGA	BAMYANGA	28	2	M	1	0	0
MF_510	ADAMAWA	MEIGANGA	MEIDOUGOU	LOKOTI	23	2	F	2	0	0
MF_511	ADAMAWA	NGAOUNDERE URBAIN	BAMYANGA	BAMYANGA	28	2	M	1	0	0
MF_512	ADAMAWA	NGAOUNDERE URBAIN	BAMYANGA	BAMYANGA	28	2	M	1	0	0
MF_513	ADAMAWA	MEIGANGA	MEIDOUGOU	LOKOTI	28	2	M	1	0	0
MF_514	ADAMAWA	BANYO	ALLAT	ALLAT	27	2	F	2	0	0
MF_515	ADAMAWA	MEIGANGA	MEIDOUGOU	LOKOTI	28	2	M	1	0	0
MF_516	ADAMAWA	NGAOUNDERE RURAL	MBE	MBE	27	2	F	2	0	0
MF_517	ADAMAWA	MEIGANGA	MEIDOUGOU	DANKALI	28	2	M	1	0	0
MF_518	ADAMAWA	NGAOUNDERE RURAL	MBE	MBE	28	2	M	1	0	0
MF_519	ADAMAWA	NGAOUNDERE RURAL	MBE	MBE	28	2	M	1	0	0
MF_520	ADAMAWA	NGAOUNDERE RURAL	MBE	WACK	28	2	M	1	0	0
MF_521	ADAMAWA	BANKIM	BANKIM RURAL	BONGAM	30	2	M	1	0	0
MF_522	ADAMAWA	BANKIM	BANKIM RURAL	BONGAM	23	2	M	1	0	0
MF_523	ADAMAWA	BANKIM	BANKIM RURAL	NGATI	23	2	M	1	0	0
MF_524	ADAMAWA	BANKIM	BANKIM RURAL	NGATI	23	2	M	1	0	0
MF_525	ADAMAWA	BANKIM	BANKIM RURAL	NGATI	23	2	M	1	0	0
MF_526	ADAMAWA	TIGNERE	TIGNERE RURAL	WACK	23	2	M	1	0	0
MF_527	ADAMAWA	TIGNERE	TIGNERE RURAL	WACK	23	2	M	1	0	0
MF_528	ADAMAWA	TIGNERE	TIGNERE RURAL	CASSAGUEL	23	2	M	1	0	0
MF_529	ADAMAWA	NGAOUNDERE URBAIN	BAMYANGA	BAMYANGA	23	2	M	1	0	0
MF_530	ADAMAWA	NGAOUNDERE URBAIN	BAMYANGA	BAMYANGA	23	2	M	1	0	0
MF_531	ADAMAWA	NGAOUNDERE URBAIN	BAMYANGA	BAMYANGA	23	2	M	1	0	0
MF_532	ADAMAWA	NGAOUNDERE URBAIN	BAMYANGA	BAMYANGA	23	2	M	1	0	0
MF_533	ADAMAWA	NGAOUNDERE URBAIN	BAMYANGA	BAMYANGA	23	2	M	1	0	0
MF_534	ADAMAWA	NGAOUNDERE URBAIN	BAMYANGA	BAMYANGA	23	2	M	1	0	0
MF_535	ADAMAWA	MEIGANGA	MEIDOUGOU	LOKOTI	23	2	M	1	0	0
MF_536	ADAMAWA	NGAOUNDERE RURAL	MBE	MBE	23	2	M	1	0	0
MF_537	ADAMAWA	BANKIM	BANKIM RURAL	BONGAM	30	2	M	1	0	0
MF_538	ADAMAWA	NGAOUNDERE RURAL	MBE	MBE	23	2	M	1	0	0
MF_539	ADAMAWA	BANKIM	BANKIM RURAL	BONGAM	28	2	F	2	0	0
MF_540	ADAMAWA	TIGNERE	TIGNERE RURAL	DOULAYEL	30	2	M	1	0	0
MF_541	ADAMAWA	NGAOUNDERE RURAL	MBE	MBE	23	2	M	1	0	0
MF_542	ADAMAWA	TIGNERE	TIGNERE RURAL	CASSAGUEL	30	2	M	1	0	0
MF_543	ADAMAWA	NGAOUNDERE RURAL	MBE	MBE	23	2	M	1	0	0
MF_544	ADAMAWA	TIGNERE	TIGNERE RURAL	CASSAGUEL	30	2	M	1	0	0
MF_545	ADAMAWA	NGAOUNDERE RURAL	MBE	WACK	23	2	M	1	0	0
MF_546	ADAMAWA	BANKIM	BANKIM RURAL	BONGAM	27	2	M	1	0	0
MF_547	ADAMAWA	NGAOUNDERE URBAIN	BAMYANGA	BAMYANGA	30	2	M	1	0	0
MF_548	ADAMAWA	NGAOUNDERE RURAL	MBE	WACK	23	2	M	1	0	0
MF_549	ADAMAWA	BANKIM	BANKIM RURAL	NGATI	27	2	M	1	0	0
MF_550	ADAMAWA	NGAOUNDERE URBAIN	BAMYANGA	BAMYANGA	30	2	M	1	0	0
MF_551	ADAMAWA	NGAOUNDERE RURAL	MBE	WACK	23	2	M	1	0	0
MF_552	ADAMAWA	BANKIM	BANKIM RURAL	NGATI	27	2	M	1	0	0
MF_553	ADAMAWA	NGAOUNDERE URBAIN	BAMYANGA	BAMYANGA	30	2	M	1	0	0
MF_554	ADAMAWA	BANKIM	BANKIM RURAL	BONGAM	30	2	F	2	0	0
MF_555	ADAMAWA	BANYO	ALLAT	ALLAT	25	2	F	2	0	0
MF_556	ADAMAWA	BANKIM	BANKIM RURAL	NGATI	27	2	M	1	0	0
MF_557	ADAMAWA	NGAOUNDERE URBAIN	BAMYANGA	BAMYANGA	30	2	M	1	0	0
MF_558	ADAMAWA	BANKIM	BANKIM RURAL	NGATI	30	2	F	2	0	0
MF_559	ADAMAWA	TIGNERE	TIGNERE RURAL	BALI	27	2	M	1	0	0
MF_560	ADAMAWA	NGAOUNDERE URBAIN	BAMYANGA	BAMYANGA	30	2	M	1	0	0
MF_561	ADAMAWA	BANKIM	BANKIM RURAL	NGATI	30	2	F	2	0	0
MF_562	ADAMAWA	TIGNERE	TIGNERE RURAL	BALI	27	2	M	1	0	0
MF_563	ADAMAWA	NGAOUNDERE URBAIN	BAMYANGA	BAMYANGA	30	2	M	1	0	0
MF_564	ADAMAWA	BANKIM	BANKIM RURAL	NGATI	30	2	F	2	0	0
MF_565	ADAMAWA	TIGNERE	TIGNERE RURAL	CASSAGUEL	27	2	M	1	0	0
MF_566	ADAMAWA	NGAOUNDERE URBAIN	BAMYANGA	BAMYANGA	30	2	M	1	0	0
MF_567	ADAMAWA	TIGNERE	TIGNERE RURAL	BALI	30	2	F	2	0	0
MF_568	ADAMAWA	NGAOUNDERE URBAIN	BAMYANGA	BAMYANGA	27	2	M	1	0	0
MF_569	ADAMAWA	NGAOUNDERE URBAIN	BAMYANGA	BAMYANGA	30	2	M	1	0	0
MF_570	ADAMAWA	TIGNERE	TIGNERE RURAL	BALI	30	2	F	2	0	0
MF_571	ADAMAWA	NGAOUNDERE URBAIN	BAMYANGA	BAMYANGA	27	2	M	1	0	0
MF_572	ADAMAWA	NGAOUNDERE URBAIN	BAMYANGA	BAMYANGA	30	2	M	1	0	0
MF_573	ADAMAWA	TIGNERE	TIGNERE RURAL	BALI	30	2	F	2	0	0
MF_574	ADAMAWA	NGAOUNDERE URBAIN	BAMYANGA	BAMYANGA	27	2	M	1	0	0
MF_575	ADAMAWA	NGAOUNDERE URBAIN	BAMYANGA	BAMYANGA	30	2	F	2	0	0
MF_576	ADAMAWA	NGAOUNDERE URBAIN	BAMYANGA	BAMYANGA	27	2	M	1	0	0
MF_577	ADAMAWA	BANKIM	BANKIM RURAL	BONGAM	29	2	M	1	0	0
MF_578	ADAMAWA	NGAOUNDERE URBAIN	BAMYANGA	BAMYANGA	30	2	F	2	0	0
MF_579	ADAMAWA	BANKIM	BANKIM RURAL	BONGAM	21	2	F	2	0	0
MF_580	ADAMAWA	BANKIM	BANKIM RURAL	NGATI	26	2	M	1	0	0
MF_581	ADAMAWA	NGAOUNDERE URBAIN	BAMYANGA	BAMYANGA	27	2	M	1	0	0
MF_582	ADAMAWA	NGAOUNDERE URBAIN	BAMYANGA	BAMYANGA	30	2	F	2	0	0
MF_583	ADAMAWA	NGAOUNDERE URBAIN	BAMYANGA	BAMYANGA	27	2	M	1	0	0
MF_584	ADAMAWA	BANKIM	BANKIM RURAL	BONGAM	28	2	F	2	0	0
MF_585	ADAMAWA	NGAOUNDERE URBAIN	BAMYANGA	BAMYANGA	30	2	F	2	0	0
MF_586	ADAMAWA	NGAOUNDERE URBAIN	BAMYANGA	BAMYANGA	27	2	M	1	0	0
MF_587	ADAMAWA	BANKIM	BANKIM RURAL	GLORY	28	2	F	2	0	0
MF_588	ADAMAWA	NGAOUNDERE URBAIN	BAMYANGA	BAMYANGA	30	2	F	2	0	0
MF_589	ADAMAWA	BANKIM	BANKIM RURAL	BONGAM	21	2	F	2	0	0
MF_590	ADAMAWA	NGAOUNDERE URBAIN	BAMYANGA	BAMYANGA	27	2	M	1	0	0
MF_591	ADAMAWA	TIGNERE	TIGNERE RURAL	BALI	28	2	F	2	0	0
MF_592	ADAMAWA	NGAOUNDERE URBAIN	BAMYANGA	BAMYANGA	30	2	F	2	0	0
MF_593	ADAMAWA	BANKIM	BANKIM RURAL	NGATI	21	2	F	2	0	0
MF_594	ADAMAWA	BANYO	ALLAT	ALLAT	25	2	F	2	0	0
MF_595	ADAMAWA	NGAOUNDERE URBAIN	BAMYANGA	BAMYANGA	27	2	M	1	0	0
MF_596	ADAMAWA	NGAOUNDERE URBAIN	BAMYANGA	BAMYANGA	28	2	F	2	0	0
MF_597	ADAMAWA	BANKIM	BANKIM RURAL	BONGAM	29	2	M	1	0	0
MF_598	ADAMAWA	TIGNERE	TIGNERE RURAL	BALI	21	2	F	2	0	0
MF_599	ADAMAWA	NGAOUNDERE URBAIN	BAMYANGA	BAMYANGA	27	2	M	1	0	0
MF_600	ADAMAWA	NGAOUNDERE URBAIN	BAMYANGA	BAMYANGA	28	2	F	2	0	0
MF_601	ADAMAWA	TIGNERE	TIGNERE RURAL	BALI	29	2	M	1	0	0
MF_602	ADAMAWA	TIGNERE	TIGNERE RURAL	BALI	21	2	F	2	0	0
MF_603	ADAMAWA	NGAOUNDERE URBAIN	BAMYANGA	BAMYANGA	27	2	M	1	0	0
MF_604	ADAMAWA	TIGNERE	TIGNERE RURAL	CASSAGUEL	29	2	M	1	0	0
MF_605	ADAMAWA	BANYO	ALLAT	ALLAT	22	2	M	1	0	0
MF_606	ADAMAWA	NGAOUNDERE URBAIN	BAMYANGA	BAMYANGA	27	2	M	1	0	0
MF_607	ADAMAWA	NGAOUNDERE URBAIN	BAMYANGA	BAMYANGA	29	2	M	1	0	0
MF_608	ADAMAWA	BANKIM	BANKIM RURAL	BONGAM	25	2	M	1	0	0
MF_609	ADAMAWA	NGAOUNDERE URBAIN	BAMYANGA	BAMYANGA	27	2	M	1	0	0
MF_610	ADAMAWA	NGAOUNDERE URBAIN	BAMYANGA	BAMYANGA	29	2	M	1	0	0
MF_611	ADAMAWA	BANKIM	BANKIM RURAL	NGATI	25	2	M	1	0	0
MF_612	ADAMAWA	NGAOUNDERE URBAIN	BAMYANGA	BAMYANGA	27	2	M	1	0	0
MF_613	ADAMAWA	NGAOUNDERE URBAIN	BAMYANGA	BAMYANGA	29	2	M	1	0	0
MF_614	ADAMAWA	BANKIM	BANKIM RURAL	NGATI	25	2	M	1	0	0
MF_615	ADAMAWA	NGAOUNDERE URBAIN	BAMYANGA	BAMYANGA	27	2	M	1	0	0
MF_616	ADAMAWA	NGAOUNDERE URBAIN	BAMYANGA	BAMYANGA	29	2	M	1	0	0
MF_617	ADAMAWA	BANKIM	BANKIM RURAL	NGATI	25	2	M	1	0	0
MF_618	ADAMAWA	MEIGANGA	MEIDOUGOU	LOKOTI	27	2	M	1	0	0
MF_619	ADAMAWA	TIGNERE	TIGNERE RURAL	DOULAYEL	25	2	M	1	0	0
MF_620	ADAMAWA	NGAOUNDERE RURAL	MBE	MBE	27	2	M	1	0	0
MF_621	ADAMAWA	TIGNERE	TIGNERE RURAL	WACK	25	2	M	1	0	0
MF_622	ADAMAWA	NGAOUNDERE RURAL	MBE	MBE	27	2	M	1	0	0
MF_623	ADAMAWA	TIGNERE	TIGNERE RURAL	CASSAGUEL	25	2	M	1	0	0
MF_624	ADAMAWA	NGAOUNDERE RURAL	MBE	MBE	27	2	M	1	0	0
MF_625	ADAMAWA	TIGNERE	TIGNERE RURAL	CASSAGUEL	25	2	M	1	0	0
MF_626	ADAMAWA	NGAOUNDERE RURAL	MBE	MBE	27	2	M	1	0	0
MF_627	ADAMAWA	TIGNERE	TIGNERE RURAL	CASSAGUEL	25	2	M	1	0	0
MF_628	ADAMAWA	TIGNERE	TIGNERE RURAL	BALI	25	2	M	1	0	0
MF_629	ADAMAWA	NGAOUNDERE URBAIN	BAMYANGA	BAMYANGA	25	2	M	1	0	0
MF_630	ADAMAWA	NGAOUNDERE URBAIN	BAMYANGA	BAMYANGA	25	2	M	1	0	0
MF_631	ADAMAWA	NGAOUNDERE URBAIN	BAMYANGA	BAMYANGA	25	2	M	1	0	0
MF_632	ADAMAWA	NGAOUNDERE URBAIN	BAMYANGA	BAMYANGA	25	2	M	1	0	0
MF_633	ADAMAWA	NGAOUNDERE URBAIN	BAMYANGA	BAMYANGA	25	2	M	1	0	0
MF_634	ADAMAWA	BANYO	ALLAT	ALLAT	29	2	M	1	0	0
MF_635	ADAMAWA	BANKIM	BANKIM RURAL	BONGAM	25	2	F	2	0	0
MF_636	ADAMAWA	TIGNERE	TIGNERE RURAL	BALI	25	2	F	2	0	0
MF_637	ADAMAWA	TIGNERE	TIGNERE RURAL	CASSAGUEL	25	2	F	2	0	0
MF_638	ADAMAWA	BANYO	ALLAT	ALLAT	21	2	M	1	0	0
MF_639	ADAMAWA	NGAOUNDERE URBAIN	BAMYANGA	BAMYANGA	25	2	F	2	0	0
MF_640	ADAMAWA	NGAOUNDERE URBAIN	BAMYANGA	BAMYANGA	25	2	F	2	0	0
MF_641	ADAMAWA	NGAOUNDERE URBAIN	BAMYANGA	BAMYANGA	25	2	F	2	0	0
MF_642	ADAMAWA	BANYO	ALLAT	ALLAT	22	2	F	2	0	0
MF_643	ADAMAWA	MEIGANGA	MEIDOUGOU	LOKOTI	22	2	F	2	0	0
MF_644	ADAMAWA	BANYO	ALLAT	ALLAT	30	2	M	1	0	0
MF_645	ADAMAWA	MEIGANGA	MEIDOUGOU	LOKOTI	22	2	F	2	0	0
MF_646	ADAMAWA	MEIGANGA	MEIDOUGOU	LOKOTI	30	2	M	1	0	0
MF_647	ADAMAWA	MEIGANGA	MEIDOUGOU	LOKOTI	30	2	M	1	0	0
MF_648	ADAMAWA	MEIGANGA	MEIDOUGOU	LOKOTI	30	2	M	1	0	0
MF_649	ADAMAWA	BANYO	ALLAT	ALLAT	22	2	M	1	0	0
MF_650	ADAMAWA	MEIGANGA	MEIDOUGOU	DANKALI	30	2	M	1	0	0
MF_651	ADAMAWA	BANYO	ALLAT	ALLAT	30	2	F	2	0	0
MF_652	ADAMAWA	BANYO	ALLAT	ALLAT	30	2	F	2	0	0
MF_653	ADAMAWA	MEIGANGA	MEIDOUGOU	LOKOTI	30	2	F	2	0	0
MF_654	ADAMAWA	MEIGANGA	MEIDOUGOU	LOKOTI	30	2	F	2	0	0
MF_655	ADAMAWA	BANYO	ALLAT	ALLAT	22	2	M	1	0	0
MF_656	ADAMAWA	MEIGANGA	MEIDOUGOU	LOKOTI	30	2	F	2	0	0
MF_657	ADAMAWA	MEIGANGA	MEIDOUGOU	DANKALI	22	2	M	1	0	0
MF_658	ADAMAWA	MEIGANGA	MEIDOUGOU	LOKOTI	30	2	F	2	0	0
MF_659	ADAMAWA	NGAOUNDERE RURAL	MBE	MBE	22	2	M	1	0	0
MF_660	ADAMAWA	NGAOUNDERE RURAL	MBE	MBE	30	2	F	2	0	0
MF_661	ADAMAWA	NGAOUNDERE RURAL	MBE	MBE	22	2	M	1	0	0
MF_662	ADAMAWA	BANYO	ALLAT	ALLAT	29	2	M	1	0	0
MF_663	ADAMAWA	NGAOUNDERE RURAL	MBE	MBE	30	2	F	2	0	0
MF_664	ADAMAWA	NGAOUNDERE RURAL	MBE	MBE	22	2	M	1	0	0
MF_665	ADAMAWA	BANYO	ALLAT	ALLAT	25	2	M	1	0	0
MF_666	ADAMAWA	NGAOUNDERE RURAL	MBE	MBE	30	2	F	2	0	0
MF_667	ADAMAWA	NGAOUNDERE RURAL	MBE	MBE	22	2	M	1	0	0
MF_668	ADAMAWA	NGAOUNDERE RURAL	MBE	MBE	30	2	F	2	0	0
MF_669	ADAMAWA	NGAOUNDERE RURAL	MBE	WACK	22	2	M	1	0	0
MF_670	ADAMAWA	NGAOUNDERE RURAL	MBE	WACK	30	2	F	2	0	0
MF_671	ADAMAWA	BANKIM	BANKIM RURAL	NGATI	24	2	M	1	0	0
MF_672	ADAMAWA	TIGNERE	TIGNERE RURAL	WACK	24	2	M	1	0	0
MF_673	ADAMAWA	BANYO	ALLAT	ALLAT	25	2	M	1	0	0
MF_674	ADAMAWA	NGAOUNDERE URBAIN	BAMYANGA	BAMYANGA	24	2	M	1	0	0
MF_675	ADAMAWA	BANKIM	BANKIM RURAL	NGATI	22	2	F	2	0	0
MF_676	ADAMAWA	NGAOUNDERE URBAIN	BAMYANGA	BAMYANGA	24	2	M	1	0	0
MF_677	ADAMAWA	BANKIM	BANKIM RURAL	NGATI	22	2	F	2	0	0
MF_678	ADAMAWA	NGAOUNDERE URBAIN	BAMYANGA	BAMYANGA	24	2	M	1	0	0
MF_679	ADAMAWA	TIGNERE	TIGNERE RURAL	WACK	22	2	F	2	0	0
MF_680	ADAMAWA	NGAOUNDERE URBAIN	BAMYANGA	BAMYANGA	24	2	M	1	0	0
MF_681	ADAMAWA	TIGNERE	TIGNERE RURAL	BALI	22	2	F	2	0	0
MF_682	ADAMAWA	MEIGANGA	MEIDOUGOU	LOKOTI	24	2	M	1	0	0
MF_683	ADAMAWA	TIGNERE	TIGNERE RURAL	CASSAGUEL	22	2	F	2	0	0
MF_684	ADAMAWA	NGAOUNDERE RURAL	MBE	MBE	24	2	M	1	0	0
MF_685	ADAMAWA	NGAOUNDERE URBAIN	BAMYANGA	BAMYANGA	22	2	F	2	0	0
MF_686	ADAMAWA	NGAOUNDERE RURAL	MBE	MBE	24	2	M	1	0	0
MF_687	ADAMAWA	NGAOUNDERE URBAIN	BAMYANGA	BAMYANGA	22	2	F	2	0	0
MF_688	ADAMAWA	NGAOUNDERE RURAL	MBE	WACK	24	2	M	1	0	0
MF_689	ADAMAWA	NGAOUNDERE URBAIN	BAMYANGA	BAMYANGA	22	2	F	2	0	0
MF_690	ADAMAWA	NGAOUNDERE RURAL	MBE	WACK	24	2	M	1	0	0
MF_691	ADAMAWA	NGAOUNDERE URBAIN	BAMYANGA	BAMYANGA	22	2	F	2	0	0
MF_692	ADAMAWA	NGAOUNDERE RURAL	MBE	WACK	24	2	M	1	0	0
MF_693	ADAMAWA	BANYO	ALLAT	ALLAT	25	2	M	1	0	0
MF_694	ADAMAWA	BANKIM	BANKIM RURAL	NGATI	24	2	F	2	0	0
MF_695	ADAMAWA	BANYO	ALLAT	ALLAT	25	2	M	1	0	0
MF_696	ADAMAWA	TIGNERE	TIGNERE RURAL	WACK	24	2	F	2	0	0
MF_697	ADAMAWA	TIGNERE	TIGNERE RURAL	CASSAGUEL	24	2	F	2	0	0
MF_698	ADAMAWA	TIGNERE	TIGNERE RURAL	BALI	24	2	F	2	0	0
MF_699	ADAMAWA	NGAOUNDERE URBAIN	BAMYANGA	BAMYANGA	24	2	F	2	0	0
MF_700	ADAMAWA	NGAOUNDERE URBAIN	BAMYANGA	BAMYANGA	24	2	F	2	0	0
MF_701	ADAMAWA	MEIGANGA	MEIDOUGOU	LOKOTI	24	2	F	2	0	0
MF_702	ADAMAWA	NGAOUNDERE RURAL	MBE	MBE	24	2	F	2	0	0
MF_703	ADAMAWA	BANYO	ALLAT	ALLAT	29	2	F	2	0	0
MF_704	ADAMAWA	NGAOUNDERE RURAL	MBE	WACK	24	2	F	2	0	0
MF_705	ADAMAWA	MEIGANGA	MEIDOUGOU	LOKOTI	29	2	F	2	0	0
MF_706	ADAMAWA	TIGNERE	TIGNERE RURAL	DOULAYEL	22	2	M	1	0	0
MF_707	ADAMAWA	MEIGANGA	MEIDOUGOU	LOKOTI	29	2	F	2	0	0
MF_708	ADAMAWA	TIGNERE	TIGNERE RURAL	DOULAYEL	22	2	M	1	0	0
MF_709	ADAMAWA	NGAOUNDERE RURAL	MBE	MBE	29	2	F	2	0	0
MF_710	ADAMAWA	TIGNERE	TIGNERE RURAL	WACK	22	2	M	1	0	0
MF_711	ADAMAWA	BANYO	ALLAT	ALLAT	25	2	F	2	0	0
MF_712	ADAMAWA	TIGNERE	TIGNERE RURAL	BALI	22	2	M	1	0	0
MF_713	ADAMAWA	TIGNERE	TIGNERE RURAL	CASSAGUEL	22	2	M	1	0	0
MF_714	ADAMAWA	TIGNERE	TIGNERE RURAL	CASSAGUEL	22	2	M	1	0	0
MF_715	ADAMAWA	TIGNERE	TIGNERE RURAL	CASSAGUEL	22	2	M	1	0	0
MF_716	ADAMAWA	BANYO	ALLAT	ALLAT	25	2	M	1	0	0
MF_717	ADAMAWA	MEIGANGA	MEIDOUGOU	LOKOTI	25	2	M	1	0	0
MF_718	ADAMAWA	MEIGANGA	MEIDOUGOU	LOKOTI	25	2	M	1	0	0
MF_719	ADAMAWA	MEIGANGA	MEIDOUGOU	LOKOTI	25	2	M	1	0	0
MF_720	ADAMAWA	BANYO	ALLAT	ALLAT	25	2	F	2	0	0
MF_721	ADAMAWA	MEIGANGA	MEIDOUGOU	DANKALI	25	2	M	1	0	0
MF_722	ADAMAWA	MEIGANGA	MEIDOUGOU	DANKALI	25	2	M	1	0	0
MF_723	ADAMAWA	NGAOUNDERE RURAL	MBE	WACK	25	2	M	1	0	0
MF_724	ADAMAWA	BANKIM	BANKIM RURAL	GLORY	21	2	M	1	0	0
MF_725	ADAMAWA	TIGNERE	TIGNERE RURAL	WACK	21	2	M	1	0	0
MF_726	ADAMAWA	TIGNERE	TIGNERE RURAL	BALI	21	2	M	1	0	0
MF_727	ADAMAWA	TIGNERE	TIGNERE RURAL	BALI	21	2	M	1	0	0
MF_728	ADAMAWA	BANYO	ALLAT	ALLAT	21	2	F	2	0	0
MF_729	ADAMAWA	TIGNERE	TIGNERE RURAL	CASSAGUEL	21	2	M	1	0	0
MF_730	ADAMAWA	MEIGANGA	MEIDOUGOU	LOKOTI	21	2	F	2	0	0
MF_731	ADAMAWA	TIGNERE	TIGNERE RURAL	BALI	21	2	M	1	0	0
MF_732	ADAMAWA	MEIGANGA	MEIDOUGOU	LOKOTI	21	2	F	2	0	0
MF_733	ADAMAWA	NGAOUNDERE URBAIN	BAMYANGA	BAMYANGA	21	2	M	1	0	0
MF_734	ADAMAWA	NGAOUNDERE RURAL	MBE	MBE	21	2	F	2	0	0
MF_735	ADAMAWA	NGAOUNDERE URBAIN	BAMYANGA	BAMYANGA	21	2	M	1	0	0
MF_736	ADAMAWA	NGAOUNDERE RURAL	MBE	WACK	21	2	F	2	0	0
MF_737	ADAMAWA	NGAOUNDERE URBAIN	BAMYANGA	BAMYANGA	21	2	M	1	0	0
MF_738	ADAMAWA	NGAOUNDERE URBAIN	BAMYANGA	BAMYANGA	21	2	M	1	0	0
MF_739	ADAMAWA	NGAOUNDERE URBAIN	BAMYANGA	BAMYANGA	21	2	M	1	0	0
MF_740	ADAMAWA	NGAOUNDERE URBAIN	BAMYANGA	BAMYANGA	29	2	F	2	0	0
MF_741	ADAMAWA	NGAOUNDERE URBAIN	BAMYANGA	BAMYANGA	29	2	F	2	0	0
MF_742	ADAMAWA	BANKIM	BANKIM RURAL	NGATI	27	2	F	2	0	0
MF_743	ADAMAWA	TIGNERE	TIGNERE RURAL	BALI	27	2	F	2	0	0
MF_744	ADAMAWA	NGAOUNDERE URBAIN	BAMYANGA	BAMYANGA	27	2	F	2	0	0
MF_745	ADAMAWA	BANYO	ALLAT	ALLAT	26	2	F	2	0	0
MF_746	ADAMAWA	MEIGANGA	MEIDOUGOU	LOKOTI	26	2	F	2	0	0
MF_747	ADAMAWA	BANYO	ALLAT	ALLAT	25	2	F	2	0	0
MF_748	ADAMAWA	MEIGANGA	MEIDOUGOU	LOKOTI	25	2	F	2	0	0
MF_749	ADAMAWA	MEIGANGA	MEIDOUGOU	LOKOTI	25	2	F	2	0	0
MF_750	ADAMAWA	MEIGANGA	MEIDOUGOU	DANKALI	25	2	F	2	0	0
MF_751	ADAMAWA	MEIGANGA	MEIDOUGOU	DANKALI	25	2	F	2	0	0
MF_752	ADAMAWA	BANKIM	BANKIM RURAL	NGATI	26	2	F	2	0	0
MF_753	ADAMAWA	MEIGANGA	MEIDOUGOU	DANKALI	25	2	F	2	0	0
MF_754	ADAMAWA	BANKIM	BANKIM RURAL	NGATI	26	2	F	2	0	0
MF_755	ADAMAWA	NGAOUNDERE RURAL	MBE	MBE	25	2	F	2	0	0
MF_756	ADAMAWA	NGAOUNDERE URBAIN	BAMYANGA	BAMYANGA	26	2	F	2	0	0
MF_757	ADAMAWA	NGAOUNDERE RURAL	MBE	MBE	25	2	F	2	0	0
MF_758	ADAMAWA	BANYO	ALLAT	ALLAT	29	2	M	1	0	0
MF_759	ADAMAWA	NGAOUNDERE RURAL	MBE	MBE	29	2	M	1	0	0
MF_760	ADAMAWA	NGAOUNDERE RURAL	MBE	MBE	29	2	M	1	0	0
MF_761	ADAMAWA	NGAOUNDERE RURAL	MBE	WACK	29	2	M	1	0	0
MF_762	ADAMAWA	BANYO	ALLAT	ALLAT	21	2	M	1	0	0
MF_763	ADAMAWA	MEIGANGA	MEIDOUGOU	LOKOTI	21	2	M	1	0	0
MF_764	ADAMAWA	MEIGANGA	MEIDOUGOU	DANKALI	21	2	M	1	0	0
MF_765	ADAMAWA	NGAOUNDERE RURAL	MBE	MBE	21	2	M	1	0	0
MF_766	ADAMAWA	NGAOUNDERE RURAL	MBE	MBE	21	2	M	1	0	0
MF_767	ADAMAWA	NGAOUNDERE RURAL	MBE	WACK	21	2	M	1	0	0
MF_768	ADAMAWA	NGAOUNDERE RURAL	MBE	MBE	6	1	F	2	0	0
MF_769	ADAMAWA	BANKIM	BANKIM RURAL	BONGAM	20	1	F	2	0	0
MF_770	ADAMAWA	NGAOUNDERE RURAL	MBE	MBE	6	1	F	2	0	0
MF_771	ADAMAWA	BANKIM	BANKIM RURAL	BONGAM	17	1	F	2	0	0
MF_772	ADAMAWA	NGAOUNDERE RURAL	MBE	MBE	6	1	F	2	0	0
MF_773	ADAMAWA	NGAOUNDERE RURAL	MBE	MBE	7	1	F	2	0	0
MF_774	ADAMAWA	BANKIM	BANKIM RURAL	BONGAM	17	1	F	2	0	0
MF_775	ADAMAWA	NGAOUNDERE RURAL	MBE	MBE	6	1	F	2	0	0
MF_776	ADAMAWA	BANKIM	BANKIM RURAL	BONGAM	7	1	M	1	0	0
MF_777	ADAMAWA	NGAOUNDERE RURAL	MBE	MBE	7	1	F	2	0	0
MF_778	ADAMAWA	NGAOUNDERE RURAL	MBE	MBE	6	1	F	2	0	0
MF_779	ADAMAWA	NGAOUNDERE RURAL	MBE	MBE	7	1	M	1	0	0
MF_780	ADAMAWA	NGAOUNDERE RURAL	MBE	MBE	7	1	F	2	0	0
MF_781	ADAMAWA	NGAOUNDERE RURAL	MBE	MBE	6	1	F	2	0	0
MF_782	ADAMAWA	NGAOUNDERE RURAL	MBE	MBE	7	1	M	1	0	0
MF_783	ADAMAWA	NGAOUNDERE RURAL	MBE	MBE	10	1	F	2	0	0
MF_784	ADAMAWA	NGAOUNDERE RURAL	MBE	MBE	7	1	M	1	0	0
MF_785	ADAMAWA	BANKIM	BANKIM RURAL	BONGAM	20	1	F	2	0	0
MF_786	ADAMAWA	NGAOUNDERE RURAL	MBE	MBE	6	1	M	1	0	0
MF_787	ADAMAWA	BANYO	ALLAT	ALLAT	7	1	M	1	0	0
MF_788	ADAMAWA	NGAOUNDERE RURAL	MBE	WACK	7	1	M	1	0	0
MF_789	ADAMAWA	NGAOUNDERE RURAL	MBE	MBE	6	1	M	1	0	0
MF_790	ADAMAWA	NGAOUNDERE RURAL	MBE	MBE	8	1	M	1	0	0
MF_791	ADAMAWA	BANKIM	BANKIM RURAL	BONGAM	10	1	M	1	0	0
MF_792	ADAMAWA	NGAOUNDERE RURAL	MBE	MBE	6	1	M	1	0	0
MF_793	ADAMAWA	NGAOUNDERE RURAL	MBE	MBE	8	1	M	1	0	0
MF_794	ADAMAWA	NGAOUNDERE RURAL	MBE	MBE	9	1	M	1	0	0
MF_795	ADAMAWA	BANKIM	BANKIM RURAL	BONGAM	20	1	F	2	0	0
MF_796	ADAMAWA	NGAOUNDERE RURAL	MBE	WACK	8	1	M	1	0	0
MF_797	ADAMAWA	NGAOUNDERE RURAL	MBE	MBE	9	1	M	1	0	0
MF_798	ADAMAWA	NGAOUNDERE RURAL	MBE	MBE	10	1	F	2	0	0
MF_799	ADAMAWA	BANKIM	BANKIM RURAL	BONGAM	18	1	F	2	0	0
MF_800	ADAMAWA	BANYO	ALLAT	ALLAT	20	1	F	2	0	0
MF_801	ADAMAWA	NGAOUNDERE RURAL	MBE	WACK	8	1	M	1	0	0
MF_802	ADAMAWA	NGAOUNDERE RURAL	MBE	MBE	9	1	M	1	0	0
MF_803	ADAMAWA	NGAOUNDERE RURAL	MBE	MBE	10	1	F	2	0	0
MF_804	ADAMAWA	NGAOUNDERE RURAL	MBE	MBE	11	1	F	2	0	0
MF_805	ADAMAWA	BANKIM	BANKIM RURAL	NGATI	18	1	F	2	0	0
MF_806	ADAMAWA	NGAOUNDERE RURAL	MBE	MBE	10	1	F	2	0	0
MF_807	ADAMAWA	NGAOUNDERE RURAL	MBE	MBE	11	1	F	2	0	0
MF_808	ADAMAWA	NGAOUNDERE RURAL	MBE	MBE	12	1	F	2	0	0
MF_809	ADAMAWA	BANKIM	BANKIM RURAL	BONGAM	15	1	M	1	0	0
MF_810	ADAMAWA	BANKIM	BANKIM RURAL	NGATI	18	1	F	2	0	0
MF_811	ADAMAWA	NGAOUNDERE RURAL	MBE	WACK	10	1	F	2	0	0
MF_812	ADAMAWA	NGAOUNDERE RURAL	MBE	MBE	11	1	F	2	0	0
MF_813	ADAMAWA	BANYO	ALLAT	ALLAT	12	1	M	1	0	0
MF_814	ADAMAWA	NGAOUNDERE RURAL	MBE	MBE	12	1	F	2	0	0
MF_815	ADAMAWA	BANKIM	BANKIM RURAL	NGATI	18	1	F	2	0	0
MF_816	ADAMAWA	NGAOUNDERE RURAL	MBE	WACK	10	1	F	2	0	0
MF_817	ADAMAWA	NGAOUNDERE RURAL	MBE	MBE	11	1	F	2	0	0
MF_818	ADAMAWA	NGAOUNDERE RURAL	MBE	MBE	12	1	F	2	0	0
MF_819	ADAMAWA	TIGNERE	TIGNERE RURAL	BALI	18	1	F	2	0	0
MF_820	ADAMAWA	NGAOUNDERE RURAL	MBE	MBE	11	1	F	2	0	0
MF_821	ADAMAWA	NGAOUNDERE RURAL	MBE	WACK	12	1	F	2	0	0
MF_822	ADAMAWA	TIGNERE	TIGNERE RURAL	CASSAGUEL	18	1	F	2	0	0
MF_823	ADAMAWA	NGAOUNDERE RURAL	MBE	MBE	11	1	F	2	0	0
MF_824	ADAMAWA	NGAOUNDERE URBAIN	BAMYANGA	BAMYANGA	18	1	F	2	0	0
MF_825	ADAMAWA	NGAOUNDERE RURAL	MBE	MBE	19	1	M	1	0	0
MF_826	ADAMAWA	NGAOUNDERE RURAL	MBE	MBE	5	1	M	1	0	0
MF_827	ADAMAWA	BANYO	ALLAT	ALLAT	8	1	M	1	0	0
MF_828	ADAMAWA	NGAOUNDERE RURAL	MBE	MBE	11	1	F	2	0	0
MF_829	ADAMAWA	NGAOUNDERE URBAIN	BAMYANGA	BAMYANGA	18	1	F	2	0	0
MF_830	ADAMAWA	NGAOUNDERE RURAL	MBE	MBE	19	1	M	1	0	0
MF_831	ADAMAWA	NGAOUNDERE RURAL	MBE	MBE	5	1	M	1	0	0
MF_832	ADAMAWA	BANYO	ALLAT	ALLAT	5	1	F	2	0	0
MF_833	ADAMAWA	NGAOUNDERE RURAL	MBE	MBE	11	1	F	2	0	0
MF_834	ADAMAWA	NGAOUNDERE URBAIN	BAMYANGA	BAMYANGA	18	1	F	2	0	0
MF_835	ADAMAWA	NGAOUNDERE RURAL	MBE	MBE	19	1	M	1	0	0
MF_836	ADAMAWA	NGAOUNDERE RURAL	MBE	WACK	5	1	M	1	0	0
MF_837	ADAMAWA	BANYO	ALLAT	ALLAT	7	1	F	2	0	0
MF_838	ADAMAWA	NGAOUNDERE RURAL	MBE	WACK	11	1	F	2	0	0
MF_839	ADAMAWA	NGAOUNDERE RURAL	MBE	MBE	19	1	M	1	0	0
MF_840	ADAMAWA	NGAOUNDERE RURAL	MBE	WACK	5	1	M	1	0	0
MF_841	ADAMAWA	BANKIM	BANKIM RURAL	BONGAM	6	1	F	2	0	0
MF_842	ADAMAWA	NGAOUNDERE RURAL	MBE	MBE	19	1	M	1	0	0
MF_843	ADAMAWA	NGAOUNDERE RURAL	MBE	WACK	5	1	M	1	0	0
MF_844	ADAMAWA	BANYO	ALLAT	ALLAT	7	1	F	2	0	0
MF_845	ADAMAWA	NGAOUNDERE RURAL	MBE	MBE	19	1	M	1	0	0
MF_846	ADAMAWA	NGAOUNDERE RURAL	MBE	WACK	5	1	M	1	0	0
MF_847	ADAMAWA	NGAOUNDERE RURAL	MBE	WACK	19	1	M	1	0	0
MF_848	ADAMAWA	BANKIM	BANKIM RURAL	BONGAM	6	1	M	1	0	0
MF_849	ADAMAWA	NGAOUNDERE RURAL	MBE	WACK	19	1	M	1	0	0
MF_850	ADAMAWA	BANYO	ALLAT	ALLAT	5	1	M	1	0	0
MF_851	ADAMAWA	BANKIM	BANKIM RURAL	BONGAM	8	1	F	2	0	0
MF_852	ADAMAWA	NGAOUNDERE RURAL	MBE	WACK	19	1	M	1	0	0
MF_853	ADAMAWA	BANYO			7	1	M	1	0	0
MF_854	ADAMAWA	NGAOUNDERE RURAL	MBE	WACK	19	1	M	1	0	0
MF_855	ADAMAWA	BANYO	ALLAT	ALLAT	12	1	F	2	0	0
MF_856	ADAMAWA	BANKIM	BANKIM RURAL	BONGAM	14	1	M	1	0	0
MF_857	ADAMAWA	TIGNERE	TIGNERE RURAL	BALI	19	1	M	1	0	0
MF_858	ADAMAWA	TIGNERE	TIGNERE RURAL	BALI	19	1	M	1	0	0
MF_859	ADAMAWA	BANKIM	BANKIM RURAL	BONGAM	12	1	M	1	0	0
MF_860	ADAMAWA	TIGNERE	TIGNERE RURAL	BALI	19	1	M	1	0	0
MF_861	ADAMAWA	BANYO	ALLAT	ALLAT	18	1	F	2	0	0
MF_862	ADAMAWA	TIGNERE	TIGNERE RURAL	BALI	19	1	M	1	0	0
MF_863	ADAMAWA	BANYO	ALLAT	ALLAT	10	1	F	2	0	0
MF_864	ADAMAWA	TIGNERE	TIGNERE RURAL	BALI	19	1	M	1	0	0
MF_865	ADAMAWA	BANKIM	BANKIM RURAL	BONGAM	6	1	M	1	0	0
MF_866	ADAMAWA	NGAOUNDERE URBAIN	BAMYANGA	BAMYANGA	19	1	M	1	0	0
MF_867	ADAMAWA	NGAOUNDERE URBAIN	BAMYANGA	BAMYANGA	19	1	M	1	0	0
MF_868	ADAMAWA	NGAOUNDERE URBAIN	BAMYANGA	BAMYANGA	19	1	M	1	0	0
MF_869	ADAMAWA	BANKIM	BANKIM RURAL	BONGAM	14	1	F	2	0	0
MF_870	ADAMAWA	BANKIM	BANKIM RURAL	BONGAM	12	1	F	2	0	0
MF_871	ADAMAWA	BANKIM	BANKIM RURAL	BONGAM	10	1	F	2	0	0
MF_872	ADAMAWA	BANKIM	BANKIM RURAL	BONGAM	8	1	F	2	0	0
MF_873	ADAMAWA	BANYO	ALLAT	ALLAT	15	1	M	1	0	0
MF_874	ADAMAWA	BANYO	ALLAT	ALLAT	13	1	F	2	0	0
MF_875	ADAMAWA	BANYO	ALLAT	ALLAT	17	1	F	2	0	0
MF_876	ADAMAWA	BANKIM	BANKIM RURAL	BONGAM	9	1	F	2	0	0
MF_877	ADAMAWA	BANYO	ALLAT	ALLAT	14	1	M	1	0	0
MF_878	ADAMAWA	BANKIM	BANKIM RURAL	BONGAM	6	1	F	2	0	0
MF_879	ADAMAWA	BANYO	ALLAT	ALLAT	20	1	F	2	0	0
MF_880	ADAMAWA	BANKIM	BANKIM RURAL	BONGAM	10	1	M	1	0	0
MF_881	ADAMAWA	MEIGANGA	MEIDOUGOU	LOKOTI	20	1	F	2	0	0
MF_882	ADAMAWA	MEIGANGA	MEIDOUGOU	LOKOTI	20	1	F	2	0	0
MF_883	ADAMAWA	BANYO	ALLAT	ALLAT	14	1	M	1	0	0
MF_884	ADAMAWA	MEIGANGA	MEIDOUGOU	LOKOTI	20	1	F	2	0	0
MF_885	ADAMAWA	MEIGANGA	MEIDOUGOU	LOKOTI	20	1	F	2	0	0
MF_886	ADAMAWA	BANYO	ALLAT	ALLAT	18	1	M	1	0	0
MF_887	ADAMAWA	MEIGANGA	MEIDOUGOU	DANKALI	20	1	F	2	0	0
MF_888	ADAMAWA	BANKIM	BANKIM RURAL	BONGAM	7	1	F	2	0	0
MF_889	ADAMAWA	BANYO	ALLAT	ALLAT	18	1	M	1	0	0
MF_890	ADAMAWA	MEIGANGA	MEIDOUGOU	DANKALI	20	1	F	2	0	0
MF_891	ADAMAWA	BANKIM	BANKIM RURAL	BONGAM	7	1	F	2	0	0
MF_892	ADAMAWA	BANYO	ALLAT	ALLAT	13	1	M	1	0	0
MF_893	ADAMAWA	NGAOUNDERE RURAL	MBE	MBE	20	1	F	2	0	0
MF_894	ADAMAWA	BANYO	ALLAT	ALLAT	13	1	M	1	0	0
MF_895	ADAMAWA	BANKIM	BANKIM RURAL	BONGAM	19	1	F	2	0	0
MF_896	ADAMAWA	NGAOUNDERE RURAL	MBE	MBE	20	1	F	2	0	0
MF_897	ADAMAWA	BANYO	ALLAT	ALLAT	15	1	F	2	0	0
MF_898	ADAMAWA	BANKIM	BANKIM RURAL	BONGAM	19	1	F	2	0	0
MF_899	ADAMAWA	BANKIM	BANKIM RURAL	BONGAM	14	1	M	1	0	0
MF_900	ADAMAWA	BANYO	ALLAT	ALLAT	8	1	M	1	0	0
MF_901	ADAMAWA	BANKIM	BANKIM RURAL	NGATI	14	1	M	1	0	0
MF_902	ADAMAWA	BANKIM	BANKIM RURAL	BONGAM	19	1	F	2	0	0
MF_903	ADAMAWA	BANYO	ALLAT	ALLAT	11	1	M	1	0	0
MF_904	ADAMAWA	BANKIM	BANKIM RURAL	NGATI	14	1	M	1	0	0
MF_905	ADAMAWA	BANKIM	BANKIM RURAL	NGATI	19	1	F	2	0	0
MF_906	ADAMAWA	BANYO	ALLAT	ALLAT	10	1	F	2	0	0
MF_907	ADAMAWA	BANKIM	BANKIM RURAL	GLORY	14	1	M	1	0	0
MF_908	ADAMAWA	BANKIM	BANKIM RURAL	NGATI	19	1	F	2	0	0
MF_909	ADAMAWA	TIGNERE	TIGNERE RURAL	WACK	14	1	M	1	0	0
MF_910	ADAMAWA	BANKIM	BANKIM RURAL	NGATI	19	1	F	2	0	0
MF_911	ADAMAWA	BANYO	ALLAT	ALLAT	19	1	F	2	0	0
MF_912	ADAMAWA	TIGNERE	TIGNERE RURAL	WACK	14	1	M	1	0	0
MF_913	ADAMAWA	TIGNERE	TIGNERE RURAL	BALI	19	1	F	2	0	0
MF_914	ADAMAWA	TIGNERE	TIGNERE RURAL	BALI	14	1	M	1	0	0
MF_915	ADAMAWA	BANYO	ALLAT	ALLAT	17	1	F	2	0	0
MF_916	ADAMAWA	TIGNERE	TIGNERE RURAL	BALI	19	1	F	2	0	0
MF_917	ADAMAWA	BANKIM	BANKIM RURAL	BONGAM	12	1	F	2	0	0
MF_918	ADAMAWA	TIGNERE	TIGNERE RURAL	CASSAGUEL	14	1	M	1	0	0
MF_919	ADAMAWA	NGAOUNDERE URBAIN	BAMYANGA	BAMYANGA	19	1	F	2	0	0
MF_920	ADAMAWA	TIGNERE	TIGNERE RURAL	CASSAGUEL	14	1	M	1	0	0
MF_921	ADAMAWA	NGAOUNDERE URBAIN	BAMYANGA	BAMYANGA	19	1	F	2	0	0
MF_922	ADAMAWA	BANKIM	BANKIM RURAL	BONGAM	20	1	F	2	0	0
MF_923	ADAMAWA	BANKIM	BANKIM RURAL	BONGAM	7	1	M	1	0	0
MF_924	ADAMAWA	BANYO	ALLAT	ALLAT	13	1	M	1	0	0
MF_925	ADAMAWA	TIGNERE	TIGNERE RURAL	CASSAGUEL	14	1	M	1	0	0
MF_926	ADAMAWA	TIGNERE	TIGNERE RURAL	BALI	20	1	F	2	0	0
MF_927	ADAMAWA	TIGNERE	TIGNERE RURAL	WACK	7	1	M	1	0	0
MF_928	ADAMAWA	BANKIM	BANKIM RURAL	BONGAM	10	1	F	2	0	0
MF_929	ADAMAWA	NGAOUNDERE URBAIN	BAMYANGA	BAMYANGA	14	1	M	1	0	0
MF_930	ADAMAWA	TIGNERE	TIGNERE RURAL	CASSAGUEL	20	1	F	2	0	0
MF_931	ADAMAWA	NGAOUNDERE URBAIN	BAMYANGA	BAMYANGA	7	1	M	1	0	0
MF_932	ADAMAWA	BANYO	ALLAT	ALLAT	10	1	M	1	0	0
MF_933	ADAMAWA	BANKIM	BANKIM RURAL	NGATI	10	1	F	2	0	0
MF_934	ADAMAWA	NGAOUNDERE URBAIN	BAMYANGA	BAMYANGA	14	1	M	1	0	0
MF_935	ADAMAWA	BANKIM	BANKIM RURAL	BONGAM	17	1	M	1	0	0
MF_936	ADAMAWA	TIGNERE	TIGNERE RURAL	CASSAGUEL	20	1	F	2	0	0
MF_937	ADAMAWA	NGAOUNDERE URBAIN	BAMYANGA	BAMYANGA	7	1	M	1	0	0
MF_938	ADAMAWA	BANYO	ALLAT	ALLAT	10	1	M	1	0	0
MF_939	ADAMAWA	BANKIM	BANKIM RURAL	NGATI	10	1	F	2	0	0
MF_940	ADAMAWA	NGAOUNDERE URBAIN	BAMYANGA	BAMYANGA	14	1	M	1	0	0
MF_941	ADAMAWA	TIGNERE	TIGNERE RURAL	BALI	17	1	M	1	0	0
MF_942	ADAMAWA	TIGNERE	TIGNERE RURAL	CASSAGUEL	20	1	F	2	0	0
MF_943	ADAMAWA	NGAOUNDERE URBAIN	BAMYANGA	BAMYANGA	7	1	M	1	0	0
MF_944	ADAMAWA	BANKIM	BANKIM RURAL	NGATI	10	1	F	2	0	0
MF_945	ADAMAWA	NGAOUNDERE URBAIN	BAMYANGA	BAMYANGA	14	1	M	1	0	0
MF_946	ADAMAWA	TIGNERE	TIGNERE RURAL	BALI	17	1	M	1	0	0
MF_947	ADAMAWA	TIGNERE	TIGNERE RURAL	BALI	20	1	F	2	0	0
MF_948	ADAMAWA	NGAOUNDERE URBAIN	BAMYANGA	BAMYANGA	7	1	M	1	0	0
MF_949	ADAMAWA	BANKIM	BANKIM RURAL	GLORY	10	1	F	2	0	0
MF_950	ADAMAWA	BANYO	ALLAT	ALLAT	13	1	F	2	0	0
MF_951	ADAMAWA	NGAOUNDERE URBAIN	BAMYANGA	BAMYANGA	17	1	M	1	0	0
MF_952	ADAMAWA	NGAOUNDERE URBAIN	BAMYANGA	BAMYANGA	20	1	F	2	0	0
MF_953	ADAMAWA	NGAOUNDERE URBAIN	BAMYANGA	BAMYANGA	7	1	M	1	0	0
MF_954	ADAMAWA	BANKIM	BANKIM RURAL	GLORY	10	1	F	2	0	0
MF_955	ADAMAWA	BANYO	ALLAT	ALLAT	11	1	F	2	0	0
MF_956	ADAMAWA	NGAOUNDERE URBAIN	BAMYANGA	BAMYANGA	17	1	M	1	0	0
MF_957	ADAMAWA	NGAOUNDERE URBAIN	BAMYANGA	BAMYANGA	20	1	F	2	0	0
MF_958	ADAMAWA	NGAOUNDERE URBAIN	BAMYANGA	BAMYANGA	7	1	M	1	0	0
MF_959	ADAMAWA	TIGNERE	TIGNERE RURAL	WACK	10	1	F	2	0	0
MF_960	ADAMAWA	MEIGANGA	MEIDOUGOU	LOKOTI	11	1	F	2	0	0
MF_961	ADAMAWA	BANYO	ALLAT	ALLAT	13	1	M	1	0	0
MF_962	ADAMAWA	NGAOUNDERE URBAIN	BAMYANGA	BAMYANGA	17	1	M	1	0	0
MF_963	ADAMAWA	TIGNERE	TIGNERE RURAL	BALI	10	1	F	2	0	0
MF_964	ADAMAWA	MEIGANGA	MEIDOUGOU	LOKOTI	11	1	F	2	0	0
MF_965	ADAMAWA	NGAOUNDERE URBAIN	BAMYANGA	BAMYANGA	17	1	M	1	0	0
MF_966	ADAMAWA	TIGNERE	TIGNERE RURAL	BALI	10	1	F	2	0	0
MF_967	ADAMAWA	MEIGANGA	MEIDOUGOU	LOKOTI	11	1	F	2	0	0
MF_968	ADAMAWA	BANKIM	BANKIM RURAL	BONGAM	18	1	M	1	0	0
MF_969	ADAMAWA	BANKIM	BANKIM RURAL	BONGAM	10	1	M	1	0	0
MF_970	ADAMAWA	TIGNERE	TIGNERE RURAL	CASSAGUEL	10	1	F	2	0	0
MF_971	ADAMAWA	MEIGANGA	MEIDOUGOU	DANKALI	11	1	F	2	0	0
MF_972	ADAMAWA	BANKIM	BANKIM RURAL	NGATI	18	1	M	1	0	0
MF_973	ADAMAWA	BANYO	ALLAT	ALLAT	6	1	F	2	0	0
MF_974	ADAMAWA	NGAOUNDERE URBAIN	BAMYANGA	BAMYANGA	10	1	F	2	0	0
MF_975	ADAMAWA	TIGNERE	TIGNERE RURAL	DOULAYEL	18	1	M	1	0	0
MF_976	ADAMAWA	NGAOUNDERE URBAIN	BAMYANGA	BAMYANGA	10	1	F	2	0	0
MF_977	ADAMAWA	BANKIM	BANKIM RURAL	BONGAM	15	1	M	1	0	0
MF_978	ADAMAWA	TIGNERE	TIGNERE RURAL	DOULAYEL	18	1	M	1	0	0
MF_979	ADAMAWA	BANYO	ALLAT	ALLAT	6	1	M	1	0	0
MF_980	ADAMAWA	NGAOUNDERE URBAIN	BAMYANGA	BAMYANGA	10	1	F	2	0	0
MF_981	ADAMAWA	TIGNERE	TIGNERE RURAL	DOULAYEL	18	1	M	1	0	0
MF_982	ADAMAWA	NGAOUNDERE URBAIN	BAMYANGA	BAMYANGA	10	1	F	2	0	0
MF_983	ADAMAWA	BANKIM	BANKIM RURAL	BONGAM	12	1	F	2	0	0
MF_984	ADAMAWA	TIGNERE	TIGNERE RURAL	DOULAYEL	18	1	M	1	0	0
MF_985	ADAMAWA	NGAOUNDERE URBAIN	BAMYANGA	BAMYANGA	10	1	F	2	0	0
MF_986	ADAMAWA	BANKIM	BANKIM RURAL	BONGAM	16	1	F	2	0	0
MF_987	ADAMAWA	TIGNERE	TIGNERE RURAL	WACK	18	1	M	1	0	0
MF_988	ADAMAWA	BANKIM	BANKIM RURAL	BONGAM	9	1	F	2	0	0
MF_989	ADAMAWA	NGAOUNDERE URBAIN	BAMYANGA	BAMYANGA	10	1	F	2	0	0
MF_990	ADAMAWA	TIGNERE	TIGNERE RURAL	CASSAGUEL	18	1	M	1	0	0
MF_991	ADAMAWA	BANKIM	BANKIM RURAL	NGATI	9	1	F	2	0	0
MF_992	ADAMAWA	BANKIM	BANKIM RURAL	BONGAM	11	1	M	1	0	0
MF_993	ADAMAWA	TIGNERE	TIGNERE RURAL	CASSAGUEL	18	1	M	1	0	0
MF_994	ADAMAWA	TIGNERE	TIGNERE RURAL	WACK	9	1	F	2	0	0
MF_995	ADAMAWA	BANKIM	BANKIM RURAL	BONGAM	16	1	M	1	0	0
MF_996	ADAMAWA	TIGNERE	TIGNERE RURAL	BALI	18	1	M	1	0	0
MF_997	ADAMAWA	TIGNERE	TIGNERE RURAL	BALI	9	1	F	2	0	0
MF_998	ADAMAWA	TIGNERE	TIGNERE RURAL	BALI	18	1	M	1	0	0
MF_999	ADAMAWA	TIGNERE	TIGNERE RURAL	BALI	9	1	F	2	0	0
MF_1000	ADAMAWA	TIGNERE	TIGNERE RURAL	BALI	18	1	M	1	0	0
MF_1001	ADAMAWA	BANYO	ALLAT	ALLAT	7	1	F	2	0	0
MF_1002	ADAMAWA	TIGNERE	TIGNERE RURAL	BALI	9	1	F	2	0	0
MF_1003	ADAMAWA	NGAOUNDERE URBAIN	BAMYANGA	BAMYANGA	18	1	M	1	0	0
MF_1004	ADAMAWA	NGAOUNDERE URBAIN	BAMYANGA	BAMYANGA	9	1	F	2	0	0
MF_1005	ADAMAWA	BANYO	ALLAT	ALLAT	13	1	F	2	0	0
MF_1006	ADAMAWA	NGAOUNDERE URBAIN	BAMYANGA	BAMYANGA	18	1	M	1	0	0
MF_1007	ADAMAWA	BANYO	ALLAT	ALLAT	8	1	F	2	0	0
MF_1008	ADAMAWA	NGAOUNDERE URBAIN	BAMYANGA	BAMYANGA	9	1	F	2	0	0
MF_1009	ADAMAWA	NGAOUNDERE URBAIN	BAMYANGA	BAMYANGA	18	1	M	1	0	0
MF_1010	ADAMAWA	NGAOUNDERE URBAIN	BAMYANGA	BAMYANGA	9	1	F	2	0	0
MF_1011	ADAMAWA	BANKIM	BANKIM RURAL	BONGAM	13	1	M	1	0	0
MF_1012	ADAMAWA	NGAOUNDERE URBAIN	BAMYANGA	BAMYANGA	18	1	M	1	0	0
MF_1013	ADAMAWA	BANKIM	BANKIM RURAL	BONGAM	7	1	F	2	0	0
MF_1014	ADAMAWA	NGAOUNDERE URBAIN	BAMYANGA	BAMYANGA	9	1	F	2	0	0
MF_1015	ADAMAWA	BANYO	ALLAT	ALLAT	14	1	F	2	0	0
MF_1016	ADAMAWA	NGAOUNDERE URBAIN	BAMYANGA	BAMYANGA	18	1	M	1	0	0
MF_1017	ADAMAWA	BANKIM	BANKIM RURAL	NGATI	7	1	F	2	0	0
MF_1018	ADAMAWA	BANYO	ALLAT	ALLAT	7	1	F	2	0	0
MF_1019	ADAMAWA	NGAOUNDERE URBAIN	BAMYANGA	BAMYANGA	9	1	F	2	0	0
MF_1020	ADAMAWA	NGAOUNDERE URBAIN	BAMYANGA	BAMYANGA	18	1	M	1	0	0
MF_1021	ADAMAWA	BANKIM	BANKIM RURAL	BONGAM	6	1	M	1	0	0
MF_1022	ADAMAWA	BANKIM	BANKIM RURAL	NGATI	7	1	F	2	0	0
MF_1023	ADAMAWA	NGAOUNDERE URBAIN	BAMYANGA	BAMYANGA	9	1	F	2	0	0
MF_1024	ADAMAWA	BANYO	ALLAT	ALLAT	9	1	F	2	0	0
MF_1025	ADAMAWA	NGAOUNDERE URBAIN	BAMYANGA	BAMYANGA	18	1	M	1	0	0
MF_1026	ADAMAWA	TIGNERE	TIGNERE RURAL	BALI	6	1	M	1	0	0
MF_1027	ADAMAWA	BANKIM	BANKIM RURAL	NGATI	7	1	F	2	0	0
MF_1028	ADAMAWA	BANYO	ALLAT	ALLAT	13	1	F	2	0	0
MF_1029	ADAMAWA	TIGNERE	TIGNERE RURAL	BALI	6	1	M	1	0	0
MF_1030	ADAMAWA	BANKIM	BANKIM RURAL	GLORY	7	1	F	2	0	0
MF_1031	ADAMAWA	BANKIM	BANKIM RURAL	BONGAM	5	1	M	1	0	0
MF_1032	ADAMAWA	TIGNERE	TIGNERE RURAL	CASSAGUEL	6	1	M	1	0	0
MF_1033	ADAMAWA	BANYO	ALLAT	ALLAT	7	1	M	1	0	0
MF_1034	ADAMAWA	TIGNERE	TIGNERE RURAL	WACK	7	1	F	2	0	0
MF_1035	ADAMAWA	TIGNERE	TIGNERE RURAL	BALI	6	1	M	1	0	0
MF_1036	ADAMAWA	TIGNERE	TIGNERE RURAL	BALI	7	1	F	2	0	0
MF_1037	ADAMAWA	BANYO	ALLAT	ALLAT	9	1	M	1	0	0
MF_1038	ADAMAWA	NGAOUNDERE URBAIN	BAMYANGA	BAMYANGA	6	1	M	1	0	0
MF_1039	ADAMAWA	TIGNERE	TIGNERE RURAL	BALI	7	1	F	2	0	0
MF_1040	ADAMAWA	BANKIM	BANKIM RURAL	BONGAM	11	1	M	1	0	0
MF_1041	ADAMAWA	BANYO	ALLAT	ALLAT	17	1	F	2	0	0
MF_1042	ADAMAWA	NGAOUNDERE URBAIN	BAMYANGA	BAMYANGA	7	1	F	2	0	0
MF_1043	ADAMAWA	BANYO	ALLAT	ALLAT	9	1	F	2	0	0
MF_1044	ADAMAWA	BANKIM	BANKIM RURAL	NGATI	11	1	M	1	0	0
MF_1045	ADAMAWA	BANKIM	BANKIM RURAL	BONGAM	14	1	F	2	0	0
MF_1046	ADAMAWA	NGAOUNDERE URBAIN	BAMYANGA	BAMYANGA	7	1	F	2	0	0
MF_1047	ADAMAWA	BANKIM	BANKIM RURAL	NGATI	11	1	M	1	0	0
MF_1048	ADAMAWA	BANKIM	BANKIM RURAL	BONGAM	12	1	M	1	0	0
MF_1049	ADAMAWA	BANYO	ALLAT	ALLAT	13	1	M	1	0	0
MF_1050	ADAMAWA	BANYO	ALLAT	ALLAT	7	1	M	1	0	0
MF_1051	ADAMAWA	NGAOUNDERE URBAIN	BAMYANGA	BAMYANGA	7	1	F	2	0	0
MF_1052	ADAMAWA	BANKIM	BANKIM RURAL	BONGAM	10	1	M	1	0	0
MF_1053	ADAMAWA	BANKIM	BANKIM RURAL	NGATI	11	1	M	1	0	0
MF_1054	ADAMAWA	BANKIM	BANKIM RURAL	NGATI	12	1	M	1	0	0
MF_1055	ADAMAWA	NGAOUNDERE URBAIN	BAMYANGA	BAMYANGA	7	1	F	2	0	0
MF_1056	ADAMAWA	BANKIM	BANKIM RURAL	NGATI	10	1	M	1	0	0
MF_1057	ADAMAWA	BANYO	ALLAT	ALLAT	10	1	F	2	0	0
MF_1058	ADAMAWA	TIGNERE	TIGNERE RURAL	WACK	11	1	M	1	0	0
MF_1059	ADAMAWA	BANKIM	BANKIM RURAL	NGATI	12	1	M	1	0	0
MF_1060	ADAMAWA	NGAOUNDERE URBAIN	BAMYANGA	BAMYANGA	7	1	F	2	0	0
MF_1061	ADAMAWA	BANKIM	BANKIM RURAL	NGATI	10	1	M	1	0	0
MF_1062	ADAMAWA	TIGNERE	TIGNERE RURAL	BALI	11	1	M	1	0	0
MF_1063	ADAMAWA	BANKIM	BANKIM RURAL	GLORY	12	1	M	1	0	0
MF_1064	ADAMAWA	BANYO	ALLAT	ALLAT	13	1	F	2	0	0
MF_1065	ADAMAWA	NGAOUNDERE URBAIN	BAMYANGA	BAMYANGA	7	1	F	2	0	0
MF_1066	ADAMAWA	BANKIM	BANKIM RURAL	NGATI	10	1	M	1	0	0
MF_1067	ADAMAWA	TIGNERE	TIGNERE RURAL	BALI	11	1	M	1	0	0
MF_1068	ADAMAWA	TIGNERE	TIGNERE RURAL	BALI	12	1	M	1	0	0
MF_1069	ADAMAWA	BANKIM	BANKIM RURAL	NGATI	10	1	M	1	0	0
MF_1070	ADAMAWA	TIGNERE	TIGNERE RURAL	BALI	11	1	M	1	0	0
MF_1071	ADAMAWA	TIGNERE	TIGNERE RURAL	BALI	12	1	M	1	0	0
MF_1072	ADAMAWA	BANKIM	BANKIM RURAL	BONGAM	15	1	M	1	0	0
MF_1073	ADAMAWA	BANKIM	BANKIM RURAL	NGATI	10	1	M	1	0	0
MF_1074	ADAMAWA	TIGNERE	TIGNERE RURAL	BALI	11	1	M	1	0	0
MF_1075	ADAMAWA	TIGNERE	TIGNERE RURAL	BALI	12	1	M	1	0	0
MF_1076	ADAMAWA	BANKIM	BANKIM RURAL	NGATI	15	1	M	1	0	0
MF_1077	ADAMAWA	BANKIM	BANKIM RURAL	NGATI	10	1	M	1	0	0
MF_1078	ADAMAWA	TIGNERE	TIGNERE RURAL	BALI	11	1	M	1	0	0
MF_1079	ADAMAWA	TIGNERE	TIGNERE RURAL	BALI	12	1	M	1	0	0
MF_1080	ADAMAWA	TIGNERE	TIGNERE RURAL	WACK	15	1	M	1	0	0
MF_1081	ADAMAWA	TIGNERE	TIGNERE RURAL	BALI	10	1	M	1	0	0
MF_1082	ADAMAWA	TIGNERE	TIGNERE RURAL	CASSAGUEL	11	1	M	1	0	0
MF_1083	ADAMAWA	TIGNERE	TIGNERE RURAL	BALI	12	1	M	1	0	0
MF_1084	ADAMAWA	TIGNERE	TIGNERE RURAL	CASSAGUEL	15	1	M	1	0	0
MF_1085	ADAMAWA	TIGNERE	TIGNERE RURAL	CASSAGUEL	10	1	M	1	0	0
MF_1086	ADAMAWA	NGAOUNDERE URBAIN	BAMYANGA	BAMYANGA	11	1	M	1	0	0
MF_1087	ADAMAWA	TIGNERE	TIGNERE RURAL	CASSAGUEL	12	1	M	1	0	0
MF_1088	ADAMAWA	TIGNERE	TIGNERE RURAL	CASSAGUEL	15	1	M	1	0	0
MF_1089	ADAMAWA	NGAOUNDERE URBAIN	BAMYANGA	BAMYANGA	10	1	M	1	0	0
MF_1090	ADAMAWA	NGAOUNDERE URBAIN	BAMYANGA	BAMYANGA	11	1	M	1	0	0
MF_1091	ADAMAWA	TIGNERE	TIGNERE RURAL	CASSAGUEL	12	1	M	1	0	0
MF_1092	ADAMAWA	TIGNERE	TIGNERE RURAL	CASSAGUEL	15	1	M	1	0	0
MF_1093	ADAMAWA	NGAOUNDERE URBAIN	BAMYANGA	BAMYANGA	10	1	M	1	0	0
MF_1094	ADAMAWA	NGAOUNDERE URBAIN	BAMYANGA	BAMYANGA	11	1	M	1	0	0
MF_1095	ADAMAWA	TIGNERE	TIGNERE RURAL	CASSAGUEL	12	1	M	1	0	0
MF_1096	ADAMAWA	NGAOUNDERE URBAIN	BAMYANGA	BAMYANGA	15	1	M	1	0	0
MF_1097	ADAMAWA	BANYO	ALLAT	ALLAT	19	1	M	1	0	0
MF_1098	ADAMAWA	NGAOUNDERE URBAIN	BAMYANGA	BAMYANGA	10	1	M	1	0	0
MF_1099	ADAMAWA	NGAOUNDERE URBAIN	BAMYANGA	BAMYANGA	11	1	M	1	0	0
MF_1100	ADAMAWA	TIGNERE	TIGNERE RURAL	CASSAGUEL	12	1	M	1	0	0
MF_1101	ADAMAWA	BANKIM	BANKIM RURAL	BONGAM	14	1	F	2	0	0
MF_1102	ADAMAWA	NGAOUNDERE URBAIN	BAMYANGA	BAMYANGA	15	1	M	1	0	0
MF_1103	ADAMAWA	BANYO	ALLAT	ALLAT	16	1	M	1	0	0
MF_1104	ADAMAWA	BANYO	ALLAT	ALLAT	7	1	M	1	0	0
MF_1105	ADAMAWA	NGAOUNDERE URBAIN	BAMYANGA	BAMYANGA	10	1	M	1	0	0
MF_1106	ADAMAWA	NGAOUNDERE URBAIN	BAMYANGA	BAMYANGA	11	1	M	1	0	0
MF_1107	ADAMAWA	NGAOUNDERE URBAIN	BAMYANGA	BAMYANGA	12	1	M	1	0	0
MF_1108	ADAMAWA	BANKIM	BANKIM RURAL	BONGAM	12	1	F	2	0	0
MF_1109	ADAMAWA	NGAOUNDERE URBAIN	BAMYANGA	BAMYANGA	15	1	M	1	0	0
MF_1110	ADAMAWA	BANYO	ALLAT	ALLAT	6	1	M	1	0	0
MF_1111	ADAMAWA	NGAOUNDERE URBAIN	BAMYANGA	BAMYANGA	10	1	M	1	0	0
MF_1112	ADAMAWA	NGAOUNDERE URBAIN	BAMYANGA	BAMYANGA	12	1	M	1	0	0
MF_1113	ADAMAWA	BANKIM	BANKIM RURAL	NGATI	12	1	F	2	0	0
MF_1114	ADAMAWA	NGAOUNDERE URBAIN	BAMYANGA	BAMYANGA	15	1	M	1	0	0
MF_1115	ADAMAWA	BANYO	ALLAT	ALLAT	5	1	M	1	0	0
MF_1116	ADAMAWA	MEIGANGA	MEIDOUGOU	LOKOTI	6	1	M	1	0	0
MF_1117	ADAMAWA	NGAOUNDERE URBAIN	BAMYANGA	BAMYANGA	10	1	M	1	0	0
MF_1118	ADAMAWA	NGAOUNDERE URBAIN	BAMYANGA	BAMYANGA	12	1	M	1	0	0
MF_1119	ADAMAWA	BANKIM	BANKIM RURAL	NGATI	12	1	F	2	0	0
MF_1120	ADAMAWA	BANYO	ALLAT	ALLAT	5	1	F	2	0	0
MF_1121	ADAMAWA	MEIGANGA	MEIDOUGOU	LOKOTI	6	1	M	1	0	0
MF_1122	ADAMAWA	BANKIM	BANKIM RURAL	BONGAM	8	1	F	2	0	0
MF_1123	ADAMAWA	NGAOUNDERE URBAIN	BAMYANGA	BAMYANGA	10	1	M	1	0	0
MF_1124	ADAMAWA	NGAOUNDERE URBAIN	BAMYANGA	BAMYANGA	12	1	M	1	0	0
MF_1125	ADAMAWA	BANKIM	BANKIM RURAL	NGATI	12	1	F	2	0	0
MF_1126	ADAMAWA	MEIGANGA	MEIDOUGOU	LOKOTI	5	1	F	2	0	0
MF_1127	ADAMAWA	MEIGANGA	MEIDOUGOU	LOKOTI	6	1	M	1	0	0
MF_1128	ADAMAWA	BANKIM	BANKIM RURAL	NGATI	8	1	F	2	0	0
MF_1129	ADAMAWA	NGAOUNDERE URBAIN	BAMYANGA	BAMYANGA	10	1	M	1	0	0
MF_1130	ADAMAWA	BANYO	ALLAT	ALLAT	10	1	F	2	0	0
MF_1131	ADAMAWA	NGAOUNDERE URBAIN	BAMYANGA	BAMYANGA	12	1	M	1	0	0
MF_1132	ADAMAWA	BANKIM	BANKIM RURAL	NGATI	12	1	F	2	0	0
MF_1133	ADAMAWA	MEIGANGA	MEIDOUGOU	LOKOTI	5	1	F	2	0	0
MF_1134	ADAMAWA	MEIGANGA	MEIDOUGOU	DANKALI	6	1	M	1	0	0
MF_1135	ADAMAWA	BANKIM	BANKIM RURAL	NGATI	8	1	F	2	0	0
MF_1136	ADAMAWA	NGAOUNDERE URBAIN	BAMYANGA	BAMYANGA	10	1	M	1	0	0
MF_1137	ADAMAWA	BANYO	ALLAT	ALLAT	10	1	M	1	0	0
MF_1138	ADAMAWA	NGAOUNDERE URBAIN	BAMYANGA	BAMYANGA	12	1	M	1	0	0
MF_1139	ADAMAWA	TIGNERE	TIGNERE RURAL	BALI	12	1	F	2	0	0
MF_1140	ADAMAWA	BANKIM	BANKIM RURAL	BONGAM	13	1	M	1	0	0
MF_1141	ADAMAWA	MEIGANGA	MEIDOUGOU	DANKALI	5	1	F	2	0	0
MF_1142	ADAMAWA	MEIGANGA	MEIDOUGOU	DANKALI	6	1	M	1	0	0
MF_1143	ADAMAWA	BANKIM	BANKIM RURAL	BONGAM	6	1	F	2	0	0
MF_1144	ADAMAWA	BANKIM	BANKIM RURAL	NGATI	8	1	F	2	0	0
MF_1145	ADAMAWA	NGAOUNDERE URBAIN	BAMYANGA	BAMYANGA	10	1	M	1	0	0
MF_1146	ADAMAWA	NGAOUNDERE URBAIN	BAMYANGA	BAMYANGA	12	1	F	2	0	0
MF_1147	ADAMAWA	BANKIM	BANKIM RURAL	NGATI	13	1	M	1	0	0
MF_1148	ADAMAWA	BANKIM	BANKIM RURAL	BONGAM	5	1	M	1	0	0
MF_1149	ADAMAWA	NGAOUNDERE RURAL	MBE	MBE	5	1	F	2	0	0
MF_1150	ADAMAWA	BANKIM	BANKIM RURAL	NGATI	6	1	F	2	0	0
MF_1151	ADAMAWA	TIGNERE	TIGNERE RURAL	WACK	8	1	F	2	0	0
MF_1152	ADAMAWA	NGAOUNDERE URBAIN	BAMYANGA	BAMYANGA	12	1	F	2	0	0
MF_1153	ADAMAWA	BANKIM	BANKIM RURAL	NGATI	13	1	M	1	0	0
MF_1154	ADAMAWA	BANYO	ALLAT	ALLAT	19	1	M	1	0	0
MF_1155	ADAMAWA	BANKIM	BANKIM RURAL	NGATI	5	1	M	1	0	0
MF_1156	ADAMAWA	BANKIM	BANKIM RURAL	BONGAM	5	1	F	2	0	0
MF_1157	ADAMAWA	NGAOUNDERE RURAL	MBE	MBE	5	1	F	2	0	0
MF_1158	ADAMAWA	BANKIM	BANKIM RURAL	NGATI	6	1	F	2	0	0
MF_1159	ADAMAWA	TIGNERE	TIGNERE RURAL	BALI	8	1	F	2	0	0
MF_1160	ADAMAWA	BANKIM	BANKIM RURAL	NGATI	13	1	M	1	0	0
MF_1161	ADAMAWA	BANYO	ALLAT	ALLAT	19	1	M	1	0	0
MF_1162	ADAMAWA	BANKIM	BANKIM RURAL	GLORY	5	1	M	1	0	0
MF_1163	ADAMAWA	NGAOUNDERE RURAL	MBE	MBE	5	1	F	2	0	0
MF_1164	ADAMAWA	BANKIM	BANKIM RURAL	NGATI	6	1	F	2	0	0
MF_1165	ADAMAWA	TIGNERE	TIGNERE RURAL	BALI	8	1	F	2	0	0
MF_1166	ADAMAWA	BANYO	ALLAT	ALLAT	9	1	M	1	0	0
MF_1167	ADAMAWA	TIGNERE	TIGNERE RURAL	WACK	13	1	M	1	0	0
MF_1168	ADAMAWA	BANKIM	BANKIM RURAL	BONGAM	17	1	F	2	0	0
MF_1169	ADAMAWA	TIGNERE	TIGNERE RURAL	BALI	5	1	M	1	0	0
MF_1170	ADAMAWA	TIGNERE	TIGNERE RURAL	BALI	6	1	F	2	0	0
MF_1171	ADAMAWA	TIGNERE	TIGNERE RURAL	BALI	8	1	F	2	0	0
MF_1172	ADAMAWA	TIGNERE	TIGNERE RURAL	BALI	13	1	M	1	0	0
MF_1173	ADAMAWA	BANYO	ALLAT	ALLAT	14	1	M	1	0	0
MF_1174	ADAMAWA	BANKIM	BANKIM RURAL	NGATI	17	1	F	2	0	0
MF_1175	ADAMAWA	TIGNERE	TIGNERE RURAL	CASSAGUEL	5	1	M	1	0	0
MF_1176	ADAMAWA	TIGNERE	TIGNERE RURAL	CASSAGUEL	6	1	F	2	0	0
MF_1177	ADAMAWA	TIGNERE	TIGNERE RURAL	BALI	8	1	F	2	0	0
MF_1178	ADAMAWA	TIGNERE	TIGNERE RURAL	BALI	13	1	M	1	0	0
MF_1179	ADAMAWA	BANKIM	BANKIM RURAL	NGATI	17	1	F	2	0	0
MF_1180	ADAMAWA	TIGNERE	TIGNERE RURAL	CASSAGUEL	5	1	M	1	0	0
MF_1181	ADAMAWA	TIGNERE	TIGNERE RURAL	CASSAGUEL	6	1	F	2	0	0
MF_1182	ADAMAWA	TIGNERE	TIGNERE RURAL	CASSAGUEL	8	1	F	2	0	0
MF_1183	ADAMAWA	TIGNERE	TIGNERE RURAL	CASSAGUEL	13	1	M	1	0	0
MF_1184	ADAMAWA	BANYO	ALLAT	ALLAT	14	1	M	1	0	0
MF_1185	ADAMAWA	BANKIM	BANKIM RURAL	NGATI	17	1	F	2	0	0
MF_1186	ADAMAWA	TIGNERE	TIGNERE RURAL	CASSAGUEL	5	1	M	1	0	0
MF_1187	ADAMAWA	TIGNERE	TIGNERE RURAL	CASSAGUEL	6	1	F	2	0	0
MF_1188	ADAMAWA	TIGNERE	TIGNERE RURAL	CASSAGUEL	8	1	F	2	0	0
MF_1189	ADAMAWA	TIGNERE	TIGNERE RURAL	CASSAGUEL	13	1	M	1	0	0
MF_1190	ADAMAWA	BANKIM	BANKIM RURAL	BONGAM	16	1	F	2	0	0
MF_1191	ADAMAWA	TIGNERE	TIGNERE RURAL	CASSAGUEL	17	1	F	2	0	0
MF_1192	ADAMAWA	TIGNERE	TIGNERE RURAL	BALI	5	1	M	1	0	0
MF_1193	ADAMAWA	BANKIM	BANKIM RURAL	BONGAM	5	1	F	2	0	0
MF_1194	ADAMAWA	TIGNERE	TIGNERE RURAL	BALI	6	1	F	2	0	0
MF_1195	ADAMAWA	NGAOUNDERE URBAIN	BAMYANGA	BAMYANGA	8	1	F	2	0	0
MF_1196	ADAMAWA	BANKIM	BANKIM RURAL	NGATI	11	1	F	2	0	0
MF_1197	ADAMAWA	TIGNERE	TIGNERE RURAL	CASSAGUEL	13	1	M	1	0	0
MF_1198	ADAMAWA	BANKIM	BANKIM RURAL	NGATI	16	1	F	2	0	0
MF_1199	ADAMAWA	TIGNERE	TIGNERE RURAL	BALI	17	1	F	2	0	0
MF_1200	ADAMAWA	BANYO	ALLAT	ALLAT	19	1	M	1	0	0
MF_1201	ADAMAWA	NGAOUNDERE URBAIN	BAMYANGA	BAMYANGA	5	1	M	1	0	0
MF_1202	ADAMAWA	BANKIM	BANKIM RURAL	NGATI	5	1	F	2	0	0
MF_1203	ADAMAWA	NGAOUNDERE URBAIN	BAMYANGA	BAMYANGA	6	1	F	2	0	0
MF_1204	ADAMAWA	NGAOUNDERE URBAIN	BAMYANGA	BAMYANGA	8	1	F	2	0	0
MF_1205	ADAMAWA	TIGNERE	TIGNERE RURAL	WACK	11	1	F	2	0	0
MF_1206	ADAMAWA	TIGNERE	TIGNERE RURAL	CASSAGUEL	13	1	M	1	0	0
MF_1207	ADAMAWA	BANKIM	BANKIM RURAL	NGATI	16	1	F	2	0	0
MF_1208	ADAMAWA	TIGNERE	TIGNERE RURAL	BALI	17	1	F	2	0	0
MF_1209	ADAMAWA	BANYO	ALLAT	ALLAT	19	1	F	2	0	0
MF_1210	ADAMAWA	NGAOUNDERE URBAIN	BAMYANGA	BAMYANGA	5	1	M	1	0	0
MF_1211	ADAMAWA	TIGNERE	TIGNERE RURAL	BALI	5	1	F	2	0	0
MF_1212	ADAMAWA	NGAOUNDERE URBAIN	BAMYANGA	BAMYANGA	6	1	F	2	0	0
MF_1213	ADAMAWA	NGAOUNDERE URBAIN	BAMYANGA	BAMYANGA	8	1	F	2	0	0
MF_1214	ADAMAWA	TIGNERE	TIGNERE RURAL	WACK	11	1	F	2	0	0
MF_1215	ADAMAWA	TIGNERE	TIGNERE RURAL	CASSAGUEL	13	1	M	1	0	0
MF_1216	ADAMAWA	BANYO	ALLAT	ALLAT	16	1	M	1	0	0
MF_1217	ADAMAWA	BANKIM	BANKIM RURAL	NGATI	16	1	F	2	0	0
MF_1218	ADAMAWA	TIGNERE	TIGNERE RURAL	BALI	17	1	F	2	0	0
MF_1219	ADAMAWA	MEIGANGA	MEIDOUGOU	LOKOTI	19	1	F	2	0	0
MF_1220	ADAMAWA	NGAOUNDERE URBAIN	BAMYANGA	BAMYANGA	5	1	M	1	0	0
MF_1221	ADAMAWA	TIGNERE	TIGNERE RURAL	BALI	5	1	F	2	0	0
MF_1222	ADAMAWA	TIGNERE	TIGNERE RURAL	BALI	11	1	F	2	0	0
MF_1223	ADAMAWA	TIGNERE	TIGNERE RURAL	BALI	13	1	M	1	0	0
MF_1224	ADAMAWA	BANKIM	BANKIM RURAL	BONGAM	14	1	F	2	0	0
MF_1225	ADAMAWA	BANYO	ALLAT	ALLAT	16	1	M	1	0	0
MF_1226	ADAMAWA	BANKIM	BANKIM RURAL	NGATI	16	1	F	2	0	0
MF_1227	ADAMAWA	TIGNERE	TIGNERE RURAL	BALI	17	1	F	2	0	0
MF_1228	ADAMAWA	MEIGANGA	MEIDOUGOU	LOKOTI	19	1	F	2	0	0
MF_1229	ADAMAWA	TIGNERE	TIGNERE RURAL	CASSAGUEL	5	1	F	2	0	0
MF_1230	ADAMAWA	BANKIM	BANKIM RURAL	NGATI	8	1	M	1	0	0
MF_1231	ADAMAWA	TIGNERE	TIGNERE RURAL	BALI	11	1	F	2	0	0
MF_1232	ADAMAWA	TIGNERE	TIGNERE RURAL	BALI	13	1	M	1	0	0
MF_1233	ADAMAWA	BANKIM	BANKIM RURAL	BONGAM	13	1	F	2	0	0
MF_1234	ADAMAWA	TIGNERE	TIGNERE RURAL	BALI	14	1	F	2	0	0
MF_1235	ADAMAWA	TIGNERE	TIGNERE RURAL	WACK	16	1	F	2	0	0
MF_1236	ADAMAWA	TIGNERE	TIGNERE RURAL	BALI	17	1	F	2	0	0
MF_1237	ADAMAWA	MEIGANGA	MEIDOUGOU	LOKOTI	19	1	F	2	0	0
MF_1238	ADAMAWA	NGAOUNDERE URBAIN	BAMYANGA	BAMYANGA	5	1	F	2	0	0
MF_1239	ADAMAWA	BANKIM	BANKIM RURAL	NGATI	8	1	M	1	0	0
MF_1240	ADAMAWA	TIGNERE	TIGNERE RURAL	CASSAGUEL	11	1	F	2	0	0
MF_1241	ADAMAWA	TIGNERE	TIGNERE RURAL	BALI	13	1	M	1	0	0
MF_1242	ADAMAWA	BANKIM	BANKIM RURAL	NGATI	13	1	F	2	0	0
MF_1243	ADAMAWA	BANYO	ALLAT	ALLAT	14	1	M	1	0	0
MF_1244	ADAMAWA	TIGNERE	TIGNERE RURAL	CASSAGUEL	14	1	F	2	0	0
MF_1245	ADAMAWA	BANKIM	BANKIM RURAL	BONGAM	16	1	M	1	0	0
MF_1246	ADAMAWA	TIGNERE	TIGNERE RURAL	BALI	16	1	F	2	0	0
MF_1247	ADAMAWA	NGAOUNDERE URBAIN	BAMYANGA	BAMYANGA	17	1	F	2	0	0
MF_1248	ADAMAWA	MEIGANGA	MEIDOUGOU	LOKOTI	19	1	F	2	0	0
MF_1249	ADAMAWA	BANKIM	BANKIM RURAL	NGATI	8	1	M	1	0	0
MF_1250	ADAMAWA	NGAOUNDERE URBAIN	BAMYANGA	BAMYANGA	11	1	F	2	0	0
MF_1251	ADAMAWA	NGAOUNDERE URBAIN	BAMYANGA	BAMYANGA	13	1	M	1	0	0
MF_1252	ADAMAWA	TIGNERE	TIGNERE RURAL	BALI	13	1	F	2	0	0
MF_1253	ADAMAWA	TIGNERE	TIGNERE RURAL	CASSAGUEL	14	1	F	2	0	0
MF_1254	ADAMAWA	BANYO	ALLAT	ALLAT	15	1	M	1	0	0
MF_1255	ADAMAWA	BANKIM	BANKIM RURAL	BONGAM	16	1	M	1	0	0
MF_1256	ADAMAWA	TIGNERE	TIGNERE RURAL	CASSAGUEL	16	1	F	2	0	0
MF_1257	ADAMAWA	NGAOUNDERE URBAIN	BAMYANGA	BAMYANGA	17	1	F	2	0	0
MF_1258	ADAMAWA	MEIGANGA	MEIDOUGOU	LOKOTI	19	1	F	2	0	0
MF_1259	ADAMAWA	TIGNERE	TIGNERE RURAL	CASSAGUEL	8	1	M	1	0	0
MF_1260	ADAMAWA	NGAOUNDERE URBAIN	BAMYANGA	BAMYANGA	11	1	F	2	0	0
MF_1261	ADAMAWA	NGAOUNDERE URBAIN	BAMYANGA	BAMYANGA	13	1	M	1	0	0
MF_1262	ADAMAWA	TIGNERE	TIGNERE RURAL	BALI	13	1	F	2	0	0
MF_1263	ADAMAWA	TIGNERE	TIGNERE RURAL	CASSAGUEL	14	1	F	2	0	0
MF_1264	ADAMAWA	TIGNERE	TIGNERE RURAL	CASSAGUEL	16	1	M	1	0	0
MF_1265	ADAMAWA	TIGNERE	TIGNERE RURAL	CASSAGUEL	16	1	F	2	0	0
MF_1266	ADAMAWA	NGAOUNDERE URBAIN	BAMYANGA	BAMYANGA	17	1	F	2	0	0
MF_1267	ADAMAWA	MEIGANGA	MEIDOUGOU	DANKALI	19	1	F	2	0	0
MF_1268	ADAMAWA	TIGNERE	TIGNERE RURAL	CASSAGUEL	8	1	M	1	0	0
MF_1269	ADAMAWA	BANYO	ALLAT	ALLAT	9	1	F	2	0	0
MF_1270	ADAMAWA	NGAOUNDERE URBAIN	BAMYANGA	BAMYANGA	11	1	F	2	0	0
MF_1271	ADAMAWA	NGAOUNDERE URBAIN	BAMYANGA	BAMYANGA	13	1	M	1	0	0
MF_1272	ADAMAWA	TIGNERE	TIGNERE RURAL	BALI	13	1	F	2	0	0
MF_1273	ADAMAWA	TIGNERE	TIGNERE RURAL	BALI	14	1	F	2	0	0
MF_1274	ADAMAWA	TIGNERE	TIGNERE RURAL	CASSAGUEL	16	1	M	1	0	0
MF_1275	ADAMAWA	TIGNERE	TIGNERE RURAL	CASSAGUEL	16	1	F	2	0	0
MF_1276	ADAMAWA	NGAOUNDERE RURAL	MBE	MBE	19	1	F	2	0	0
MF_1277	ADAMAWA	TIGNERE	TIGNERE RURAL	BALI	8	1	M	1	0	0
MF_1278	ADAMAWA	BANYO	ALLAT	ALLAT	9	1	F	2	0	0
MF_1279	ADAMAWA	NGAOUNDERE URBAIN	BAMYANGA	BAMYANGA	11	1	F	2	0	0
MF_1280	ADAMAWA	NGAOUNDERE URBAIN	BAMYANGA	BAMYANGA	13	1	M	1	0	0
MF_1281	ADAMAWA	TIGNERE	TIGNERE RURAL	CASSAGUEL	13	1	F	2	0	0
MF_1282	ADAMAWA	TIGNERE	TIGNERE RURAL	BALI	14	1	F	2	0	0
MF_1283	ADAMAWA	TIGNERE	TIGNERE RURAL	BALI	16	1	M	1	0	0
MF_1284	ADAMAWA	NGAOUNDERE URBAIN	BAMYANGA	BAMYANGA	16	1	F	2	0	0
MF_1285	ADAMAWA	NGAOUNDERE RURAL	MBE	MBE	19	1	F	2	0	0
MF_1286	ADAMAWA	BANYO	ALLAT	ALLAT	6	1	F	2	0	0
MF_1287	ADAMAWA	TIGNERE	TIGNERE RURAL	BALI	8	1	M	1	0	0
MF_1288	ADAMAWA	NGAOUNDERE URBAIN	BAMYANGA	BAMYANGA	11	1	F	2	0	0
MF_1289	ADAMAWA	NGAOUNDERE URBAIN	BAMYANGA	BAMYANGA	13	1	M	1	0	0
MF_1290	ADAMAWA	TIGNERE	TIGNERE RURAL	BALI	13	1	F	2	0	0
MF_1291	ADAMAWA	NGAOUNDERE URBAIN	BAMYANGA	BAMYANGA	14	1	F	2	0	0
MF_1292	ADAMAWA	NGAOUNDERE URBAIN	BAMYANGA	BAMYANGA	16	1	M	1	0	0
MF_1293	ADAMAWA	NGAOUNDERE URBAIN	BAMYANGA	BAMYANGA	16	1	F	2	0	0
MF_1294	ADAMAWA	NGAOUNDERE RURAL	MBE	MBE	19	1	F	2	0	0
MF_1295	ADAMAWA	TIGNERE	TIGNERE RURAL	BALI	8	1	M	1	0	0
MF_1296	ADAMAWA	NGAOUNDERE URBAIN	BAMYANGA	BAMYANGA	13	1	M	1	0	0
MF_1297	ADAMAWA	TIGNERE	TIGNERE RURAL	BALI	13	1	F	2	0	0
MF_1298	ADAMAWA	NGAOUNDERE URBAIN	BAMYANGA	BAMYANGA	14	1	F	2	0	0
MF_1299	ADAMAWA	BANYO	ALLAT	ALLAT	15	1	F	2	0	0
MF_1300	ADAMAWA	NGAOUNDERE URBAIN	BAMYANGA	BAMYANGA	16	1	M	1	0	0
MF_1301	ADAMAWA	NGAOUNDERE URBAIN	BAMYANGA	BAMYANGA	16	1	F	2	0	0
MF_1302	ADAMAWA	NGAOUNDERE RURAL	MBE	WACK	19	1	F	2	0	0
MF_1303	ADAMAWA	NGAOUNDERE URBAIN	BAMYANGA	BAMYANGA	8	1	M	1	0	0
MF_1304	ADAMAWA	NGAOUNDERE URBAIN	BAMYANGA	BAMYANGA	13	1	M	1	0	0
MF_1305	ADAMAWA	NGAOUNDERE URBAIN	BAMYANGA	BAMYANGA	13	1	F	2	0	0
MF_1306	ADAMAWA	NGAOUNDERE URBAIN	BAMYANGA	BAMYANGA	16	1	M	1	0	0
MF_1307	ADAMAWA	NGAOUNDERE URBAIN	BAMYANGA	BAMYANGA	16	1	F	2	0	0
MF_1308	ADAMAWA	NGAOUNDERE RURAL	MBE	WACK	19	1	F	2	0	0
MF_1309	ADAMAWA	BANYO	ALLAT	ALLAT	20	1	M	1	0	0
MF_1310	ADAMAWA	BANYO	ALLAT	ALLAT	7	1	M	1	0	0
MF_1311	ADAMAWA	NGAOUNDERE URBAIN	BAMYANGA	BAMYANGA	8	1	M	1	0	0
MF_1312	ADAMAWA	NGAOUNDERE URBAIN	BAMYANGA	BAMYANGA	13	1	F	2	0	0
MF_1313	ADAMAWA	NGAOUNDERE URBAIN	BAMYANGA	BAMYANGA	16	1	M	1	0	0
MF_1314	ADAMAWA	NGAOUNDERE URBAIN	BAMYANGA	BAMYANGA	8	1	M	1	0	0
MF_1315	ADAMAWA	NGAOUNDERE URBAIN	BAMYANGA	BAMYANGA	13	1	F	2	0	0
MF_1316	ADAMAWA	NGAOUNDERE URBAIN	BAMYANGA	BAMYANGA	8	1	M	1	0	0
MF_1317	ADAMAWA	NGAOUNDERE URBAIN	BAMYANGA	BAMYANGA	13	1	F	2	0	0
MF_1318	ADAMAWA	NGAOUNDERE URBAIN	BAMYANGA	BAMYANGA	8	1	M	1	0	0
MF_1319	ADAMAWA	NGAOUNDERE URBAIN	BAMYANGA	BAMYANGA	13	1	F	2	0	0
MF_1320	ADAMAWA	BANYO	ALLAT	ALLAT	13	1	M	1	0	0
MF_1321	ADAMAWA	NGAOUNDERE URBAIN	BAMYANGA	BAMYANGA	13	1	F	2	0	0
MF_1322	ADAMAWA	BANYO	ALLAT	ALLAT	20	1	M	1	0	0
MF_1323	ADAMAWA	BANYO	ALLAT	ALLAT	14	1	M	1	0	0
MF_1324	ADAMAWA	BANYO	ALLAT	ALLAT	18	1	M	1	0	0
MF_1325	ADAMAWA	BANYO	ALLAT	ALLAT	8	1	F	2	0	0
MF_1326	ADAMAWA	BANYO	ALLAT	ALLAT	7	1	M	1	0	0
MF_1327	ADAMAWA	MEIGANGA	MEIDOUGOU	LOKOTI	8	1	F	2	0	0
MF_1328	ADAMAWA	MEIGANGA	MEIDOUGOU	LOKOTI	7	1	M	1	0	0
MF_1329	ADAMAWA	MEIGANGA	MEIDOUGOU	DANKALI	8	1	F	2	0	0
MF_1330	ADAMAWA	BANYO	ALLAT	ALLAT	10	1	F	2	0	0
MF_1331	ADAMAWA	MEIGANGA	MEIDOUGOU	LOKOTI	7	1	M	1	0	0
MF_1332	ADAMAWA	NGAOUNDERE RURAL	MBE	MBE	8	1	F	2	0	0
MF_1333	ADAMAWA	MEIGANGA	MEIDOUGOU	LOKOTI	10	1	F	2	0	0
MF_1334	ADAMAWA	BANYO	ALLAT	ALLAT	14	1	F	2	0	0
MF_1335	ADAMAWA	MEIGANGA	MEIDOUGOU	LOKOTI	7	1	M	1	0	0
MF_1336	ADAMAWA	NGAOUNDERE RURAL	MBE	MBE	8	1	F	2	0	0
MF_1337	ADAMAWA	MEIGANGA	MEIDOUGOU	LOKOTI	10	1	F	2	0	0
MF_1338	ADAMAWA	MEIGANGA	MEIDOUGOU	LOKOTI	7	1	M	1	0	0
MF_1339	ADAMAWA	NGAOUNDERE RURAL	MBE	WACK	8	1	F	2	0	0
MF_1340	ADAMAWA	MEIGANGA	MEIDOUGOU	LOKOTI	10	1	F	2	0	0
MF_1341	ADAMAWA	BANYO	ALLAT	ALLAT	20	1	M	1	0	0
MF_1342	ADAMAWA	MEIGANGA	MEIDOUGOU	DANKALI	7	1	M	1	0	0
MF_1343	ADAMAWA	MEIGANGA	MEIDOUGOU	LOKOTI	10	1	F	2	0	0
MF_1344	ADAMAWA	BANYO	ALLAT	ALLAT	15	1	M	1	0	0
MF_1345	ADAMAWA	MEIGANGA	MEIDOUGOU	DANKALI	7	1	M	1	0	0
MF_1346	ADAMAWA	MEIGANGA	MEIDOUGOU	LOKOTI	10	1	F	2	0	0
MF_1347	ADAMAWA	MEIGANGA	MEIDOUGOU	LOKOTI	10	1	F	2	0	0
MF_1348	ADAMAWA	BANYO	ALLAT	ALLAT	16	1	F	2	0	0
MF_1349	ADAMAWA	MEIGANGA	MEIDOUGOU	DANKALI	10	1	F	2	0	0
MF_1350	ADAMAWA	BANYO	ALLAT	ALLAT	14	1	F	2	0	0
MF_1351	ADAMAWA	MEIGANGA	MEIDOUGOU	DANKALI	10	1	F	2	0	0
MF_1352	ADAMAWA	MEIGANGA	MEIDOUGOU	DANKALI	10	1	F	2	0	0
MF_1353	ADAMAWA	BANYO	ALLAT	ALLAT	16	1	F	2	0	0
MF_1354	ADAMAWA	BANYO	ALLAT	ALLAT	16	1	F	2	0	0
MF_1355	ADAMAWA	BANYO	ALLAT	ALLAT	12	1	F	2	0	0
MF_1356	ADAMAWA	BANYO	ALLAT	ALLAT	14	1	M	1	0	0
MF_1357	ADAMAWA	BANYO	ALLAT	ALLAT	16	1	M	1	0	0
MF_1358	ADAMAWA	BANYO	ALLAT	ALLAT	16	1	M	1	0	0
MF_1359	ADAMAWA	BANYO	ALLAT	ALLAT	13	1	F	2	0	0
MF_1360	ADAMAWA	BANYO	ALLAT	ALLAT	15	1	F	2	0	0
MF_1361	ADAMAWA	BANYO	ALLAT	ALLAT	15	1	F	2	0	0
MF_1362	ADAMAWA	BANYO	ALLAT	ALLAT	6	1	F	2	0	0
MF_1363	ADAMAWA	BANYO	ALLAT	ALLAT	13	1	F	2	0	0
MF_1364	ADAMAWA	NGAOUNDERE RURAL	MBE	MBE	13	1	F	2	0	0
MF_1365	ADAMAWA	BANYO	ALLAT	ALLAT	19	1	M	1	0	0
MF_1366	ADAMAWA	NGAOUNDERE RURAL	MBE	MBE	13	1	F	2	0	0
MF_1367	ADAMAWA	BANYO	ALLAT	ALLAT	14	1	F	2	0	0
MF_1368	ADAMAWA	MEIGANGA	MEIDOUGOU	LOKOTI	19	1	M	1	0	0
MF_1369	ADAMAWA	NGAOUNDERE RURAL	MBE	MBE	13	1	F	2	0	0
MF_1370	ADAMAWA	MEIGANGA	MEIDOUGOU	LOKOTI	14	1	F	2	0	0
MF_1371	ADAMAWA	BANYO	ALLAT	ALLAT	17	1	F	2	0	0
MF_1372	ADAMAWA	MEIGANGA	MEIDOUGOU	LOKOTI	19	1	M	1	0	0
MF_1373	ADAMAWA	NGAOUNDERE RURAL	MBE	WACK	13	1	F	2	0	0
MF_1374	ADAMAWA	MEIGANGA	MEIDOUGOU	LOKOTI	14	1	F	2	0	0
MF_1375	ADAMAWA	BANYO	ALLAT	ALLAT	16	1	F	2	0	0
MF_1376	ADAMAWA	MEIGANGA	MEIDOUGOU	LOKOTI	19	1	M	1	0	0
MF_1377	ADAMAWA	MEIGANGA	MEIDOUGOU	DANKALI	14	1	F	2	0	0
MF_1378	ADAMAWA	MEIGANGA	MEIDOUGOU	LOKOTI	19	1	M	1	0	0
MF_1379	ADAMAWA	MEIGANGA	MEIDOUGOU	DANKALI	14	1	F	2	0	0
MF_1380	ADAMAWA	MEIGANGA	MEIDOUGOU	LOKOTI	19	1	M	1	0	0
MF_1381	ADAMAWA	MEIGANGA	MEIDOUGOU	DANKALI	14	1	F	2	0	0
MF_1382	ADAMAWA	BANYO	ALLAT	ALLAT	16	1	F	2	0	0
MF_1383	ADAMAWA	MEIGANGA	MEIDOUGOU	LOKOTI	19	1	M	1	0	0
MF_1384	ADAMAWA	BANYO	ALLAT	ALLAT	12	1	F	2	0	0
MF_1385	ADAMAWA	MEIGANGA	MEIDOUGOU	DANKALI	14	1	F	2	0	0
MF_1386	ADAMAWA	MEIGANGA	MEIDOUGOU	DANKALI	16	1	F	2	0	0
MF_1387	ADAMAWA	MEIGANGA	MEIDOUGOU	LOKOTI	19	1	M	1	0	0
MF_1388	ADAMAWA	MEIGANGA	MEIDOUGOU	LOKOTI	12	1	F	2	0	0
MF_1389	ADAMAWA	NGAOUNDERE RURAL	MBE	MBE	14	1	F	2	0	0
MF_1390	ADAMAWA	MEIGANGA	MEIDOUGOU	DANKALI	16	1	F	2	0	0
MF_1391	ADAMAWA	BANYO	ALLAT	ALLAT	17	1	F	2	0	0
MF_1392	ADAMAWA	MEIGANGA	MEIDOUGOU	LOKOTI	19	1	M	1	0	0
MF_1393	ADAMAWA	MEIGANGA	MEIDOUGOU	LOKOTI	12	1	F	2	0	0
MF_1394	ADAMAWA	MEIGANGA	MEIDOUGOU	DANKALI	16	1	F	2	0	0
MF_1395	ADAMAWA	NGAOUNDERE RURAL	MBE	MBE	17	1	F	2	0	0
MF_1396	ADAMAWA	MEIGANGA	MEIDOUGOU	LOKOTI	19	1	M	1	0	0
MF_1397	ADAMAWA	MEIGANGA	MEIDOUGOU	LOKOTI	12	1	F	2	0	0
MF_1398	ADAMAWA	NGAOUNDERE RURAL	MBE	WACK	16	1	F	2	0	0
MF_1399	ADAMAWA	NGAOUNDERE RURAL	MBE	MBE	17	1	F	2	0	0
MF_1400	ADAMAWA	BANYO	ALLAT	ALLAT	10	1	M	1	0	0
MF_1401	ADAMAWA	NGAOUNDERE RURAL	MBE	WACK	16	1	F	2	0	0
MF_1402	ADAMAWA	NGAOUNDERE RURAL	MBE	MBE	17	1	F	2	0	0
MF_1403	ADAMAWA	BANYO	ALLAT	ALLAT	13	1	M	1	0	0
MF_1404	ADAMAWA	NGAOUNDERE RURAL	MBE	WACK	16	1	F	2	0	0
MF_1405	ADAMAWA	NGAOUNDERE RURAL	MBE	WACK	17	1	F	2	0	0
MF_1406	ADAMAWA	BANYO	ALLAT	ALLAT	16	1	M	1	0	0
MF_1407	ADAMAWA	BANKIM	BANKIM RURAL	NGATI	9	1	M	1	0	0
MF_1408	ADAMAWA	BANYO	ALLAT	ALLAT	15	1	M	1	0	0
MF_1409	ADAMAWA	TIGNERE	TIGNERE RURAL	BALI	9	1	M	1	0	0
MF_1410	ADAMAWA	NGAOUNDERE URBAIN	BAMYANGA	BAMYANGA	9	1	M	1	0	0
MF_1411	ADAMAWA	BANYO	ALLAT	ALLAT	6	1	F	2	0	0
MF_1412	ADAMAWA	NGAOUNDERE URBAIN	BAMYANGA	BAMYANGA	9	1	M	1	0	0
MF_1413	ADAMAWA	MEIGANGA	MEIDOUGOU	LOKOTI	6	1	F	2	0	0
MF_1414	ADAMAWA	MEIGANGA	MEIDOUGOU	LOKOTI	6	1	F	2	0	0
MF_1415	ADAMAWA	MEIGANGA	MEIDOUGOU	LOKOTI	6	1	F	2	0	0
MF_1416	ADAMAWA	BANYO	ALLAT	ALLAT	7	1	F	2	0	0
MF_1417	ADAMAWA	MEIGANGA	MEIDOUGOU	LOKOTI	6	1	F	2	0	0
MF_1418	ADAMAWA	BANYO	ALLAT	ALLAT	12	1	M	1	0	0
MF_1419	ADAMAWA	BANYO	ALLAT	ALLAT	20	1	M	1	0	0
MF_1420	ADAMAWA	BANYO	ALLAT	ALLAT	18	1	F	2	0	0
MF_1421	ADAMAWA	BANYO	ALLAT	ALLAT	17	1	M	1	0	0
MF_1422	ADAMAWA	MEIGANGA	MEIDOUGOU	LOKOTI	17	1	M	1	0	0
MF_1423	ADAMAWA	BANYO	ALLAT	ALLAT	20	1	M	1	0	0
MF_1424	ADAMAWA	MEIGANGA	MEIDOUGOU	LOKOTI	17	1	M	1	0	0
MF_1425	ADAMAWA	MEIGANGA	MEIDOUGOU	DANKALI	17	1	M	1	0	0
MF_1426	ADAMAWA	NGAOUNDERE RURAL	MBE	MBE	17	1	M	1	0	0
MF_1427	ADAMAWA	NGAOUNDERE RURAL	MBE	MBE	17	1	M	1	0	0
MF_1428	ADAMAWA	NGAOUNDERE RURAL	MBE	MBE	17	1	M	1	0	0
MF_1429	ADAMAWA	NGAOUNDERE RURAL	MBE	MBE	17	1	M	1	0	0
MF_1430	ADAMAWA	NGAOUNDERE RURAL	MBE	MBE	17	1	M	1	0	0
MF_1431	ADAMAWA	NGAOUNDERE RURAL	MBE	MBE	17	1	M	1	0	0
MF_1432	ADAMAWA	NGAOUNDERE RURAL	MBE	MBE	17	1	M	1	0	0
MF_1433	ADAMAWA	BANYO	ALLAT	ALLAT	8	1	M	1	0	0
MF_1434	ADAMAWA	NGAOUNDERE RURAL	MBE	WACK	17	1	M	1	0	0
MF_1435	ADAMAWA	MEIGANGA	MEIDOUGOU	LOKOTI	8	1	M	1	0	0
MF_1436	ADAMAWA	NGAOUNDERE RURAL	MBE	WACK	17	1	M	1	0	0
MF_1437	ADAMAWA	BANYO	ALLAT	ALLAT	18	1	F	2	0	0
MF_1438	ADAMAWA	BANYO	ALLAT	ALLAT	5	1	M	1	0	0
MF_1439	ADAMAWA	MEIGANGA	MEIDOUGOU	LOKOTI	8	1	M	1	0	0
MF_1440	ADAMAWA	NGAOUNDERE RURAL	MBE	WACK	17	1	M	1	0	0
MF_1441	ADAMAWA	NGAOUNDERE RURAL	MBE	MBE	18	1	F	2	0	0
MF_1442	ADAMAWA	MEIGANGA	MEIDOUGOU	LOKOTI	8	1	M	1	0	0
MF_1443	ADAMAWA	BANYO	ALLAT	ALLAT	9	1	F	2	0	0
MF_1444	ADAMAWA	NGAOUNDERE RURAL	MBE	MBE	18	1	F	2	0	0
MF_1445	ADAMAWA	MEIGANGA	MEIDOUGOU	LOKOTI	8	1	M	1	0	0
MF_1446	ADAMAWA	MEIGANGA	MEIDOUGOU	DANKALI	9	1	F	2	0	0
MF_1447	ADAMAWA	NGAOUNDERE RURAL	MBE	WACK	18	1	F	2	0	0
MF_1448	ADAMAWA	MEIGANGA	MEIDOUGOU	DANKALI	8	1	M	1	0	0
MF_1449	ADAMAWA	MEIGANGA	MEIDOUGOU	DANKALI	9	1	F	2	0	0
MF_1450	ADAMAWA	NGAOUNDERE RURAL	MBE	WACK	18	1	F	2	0	0
MF_1451	ADAMAWA	NGAOUNDERE RURAL	MBE	WACK	9	1	F	2	0	0
MF_1452	ADAMAWA	NGAOUNDERE RURAL	MBE	WACK	18	1	F	2	0	0
MF_1453	ADAMAWA	NGAOUNDERE RURAL	MBE	WACK	18	1	F	2	0	0
MF_1454	ADAMAWA	BANKIM	BANKIM RURAL	BONGAM	15	1	F	2	0	0
MF_1455	ADAMAWA	BANKIM	BANKIM RURAL	NGATI	15	1	F	2	0	0
MF_1456	ADAMAWA	BANYO	ALLAT	ALLAT	7	1	F	2	0	0
MF_1457	ADAMAWA	BANKIM	BANKIM RURAL	NGATI	15	1	F	2	0	0
MF_1458	ADAMAWA	MEIGANGA	MEIDOUGOU	LOKOTI	7	1	F	2	0	0
MF_1459	ADAMAWA	TIGNERE	TIGNERE RURAL	BALI	15	1	F	2	0	0
MF_1460	ADAMAWA	MEIGANGA	MEIDOUGOU	LOKOTI	7	1	F	2	0	0
MF_1461	ADAMAWA	TIGNERE	TIGNERE RURAL	CASSAGUEL	15	1	F	2	0	0
MF_1462	ADAMAWA	MEIGANGA	MEIDOUGOU	LOKOTI	7	1	F	2	0	0
MF_1463	ADAMAWA	TIGNERE	TIGNERE RURAL	CASSAGUEL	15	1	F	2	0	0
MF_1464	ADAMAWA	MEIGANGA	MEIDOUGOU	LOKOTI	7	1	F	2	0	0
MF_1465	ADAMAWA	TIGNERE	TIGNERE RURAL	CASSAGUEL	15	1	F	2	0	0
MF_1466	ADAMAWA	MEIGANGA	MEIDOUGOU	DANKALI	7	1	F	2	0	0
MF_1467	ADAMAWA	TIGNERE	TIGNERE RURAL	CASSAGUEL	15	1	F	2	0	0
MF_1468	ADAMAWA	MEIGANGA	MEIDOUGOU	DANKALI	7	1	F	2	0	0
MF_1469	ADAMAWA	TIGNERE	TIGNERE RURAL	BALI	15	1	F	2	0	0
MF_1470	ADAMAWA	MEIGANGA	MEIDOUGOU	DANKALI	7	1	F	2	0	0
MF_1471	ADAMAWA	TIGNERE	TIGNERE RURAL	BALI	15	1	F	2	0	0
MF_1472	ADAMAWA	BANYO	ALLAT	ALLAT	15	1	F	2	0	0
MF_1473	ADAMAWA	TIGNERE	TIGNERE RURAL	BALI	15	1	F	2	0	0
MF_1474	ADAMAWA	MEIGANGA	MEIDOUGOU	LOKOTI	15	1	F	2	0	0
MF_1475	ADAMAWA	TIGNERE	TIGNERE RURAL	BALI	15	1	F	2	0	0
MF_1476	ADAMAWA	MEIGANGA	MEIDOUGOU	DANKALI	15	1	F	2	0	0
MF_1477	ADAMAWA	NGAOUNDERE URBAIN	BAMYANGA	BAMYANGA	15	1	F	2	0	0
MF_1478	ADAMAWA	NGAOUNDERE RURAL	MBE	MBE	15	1	F	2	0	0
MF_1479	ADAMAWA	NGAOUNDERE URBAIN	BAMYANGA	BAMYANGA	15	1	F	2	0	0
MF_1480	ADAMAWA	NGAOUNDERE RURAL	MBE	WACK	15	1	F	2	0	0
MF_1481	ADAMAWA	BANYO	ALLAT	ALLAT	20	1	M	1	0	0
MF_1482	ADAMAWA	NGAOUNDERE URBAIN	BAMYANGA	BAMYANGA	15	1	F	2	0	0
MF_1483	ADAMAWA	BANYO	ALLAT	ALLAT	5	1	M	1	0	0
MF_1484	ADAMAWA	NGAOUNDERE URBAIN	BAMYANGA	BAMYANGA	15	1	F	2	0	0
MF_1485	ADAMAWA	MEIGANGA	MEIDOUGOU	LOKOTI	5	1	M	1	0	0
MF_1486	ADAMAWA	BANYO	ALLAT	ALLAT	12	1	M	1	0	0
MF_1487	ADAMAWA	MEIGANGA	MEIDOUGOU	LOKOTI	5	1	M	1	0	0
MF_1488	ADAMAWA	MEIGANGA	MEIDOUGOU	DANKALI	5	1	M	1	0	0
MF_1489	ADAMAWA	MEIGANGA	MEIDOUGOU	DANKALI	5	1	M	1	0	0
MF_1490	ADAMAWA	BANYO	ALLAT	ALLAT	11	1	M	1	0	0
MF_1491	ADAMAWA	BANYO	ALLAT	ALLAT	9	1	M	1	0	0
MF_1492	ADAMAWA	BANYO	ALLAT	ALLAT	14	1	M	1	0	0
MF_1493	ADAMAWA	BANYO	ALLAT	ALLAT	13	1	M	1	0	0
MF_1494	ADAMAWA	BANYO	ALLAT	ALLAT	13	1	M	1	0	0
MF_1495	ADAMAWA	BANYO	ALLAT	ALLAT	10	1	M	1	0	0
MF_1496	ADAMAWA	BANYO	ALLAT	ALLAT	10	1	M	1	0	0
MF_1497	ADAMAWA	BANYO	ALLAT	ALLAT	11	1	M	1	0	0
MF_1498	ADAMAWA	BANYO	ALLAT	ALLAT	10	1	M	1	0	0
MF_1499	ADAMAWA	BANKIM	BANKIM RURAL	NGATI	20	1	M	1	0	0
MF_1500	ADAMAWA	BANYO	ALLAT	ALLAT	14	1	M	1	0	0
MF_1501	ADAMAWA	TIGNERE	TIGNERE RURAL	DOULAYEL	20	1	M	1	0	0
MF_1502	ADAMAWA	BANYO	ALLAT	ALLAT	11	1	M	1	0	0
MF_1503	ADAMAWA	MEIGANGA	MEIDOUGOU	LOKOTI	14	1	M	1	0	0
MF_1504	ADAMAWA	TIGNERE	TIGNERE RURAL	DOULAYEL	20	1	M	1	0	0
MF_1505	ADAMAWA	BANYO	ALLAT	ALLAT	10	1	M	1	0	0
MF_1506	ADAMAWA	MEIGANGA	MEIDOUGOU	LOKOTI	14	1	M	1	0	0
MF_1507	ADAMAWA	TIGNERE	TIGNERE RURAL	DOULAYEL	20	1	M	1	0	0
MF_1508	ADAMAWA	BANYO	ALLAT	ALLAT	12	1	M	1	0	0
MF_1509	ADAMAWA	MEIGANGA	MEIDOUGOU	LOKOTI	14	1	M	1	0	0
MF_1510	ADAMAWA	TIGNERE	TIGNERE RURAL	WACK	20	1	M	1	0	0
MF_1511	ADAMAWA	MEIGANGA	MEIDOUGOU	LOKOTI	12	1	M	1	0	0
MF_1512	ADAMAWA	BANYO	ALLAT	ALLAT	13	1	M	1	0	0
MF_1513	ADAMAWA	MEIGANGA	MEIDOUGOU	LOKOTI	14	1	M	1	0	0
MF_1514	ADAMAWA	TIGNERE	TIGNERE RURAL	BALI	20	1	M	1	0	0
MF_1515	ADAMAWA	MEIGANGA	MEIDOUGOU	LOKOTI	12	1	M	1	0	0
MF_1516	ADAMAWA	MEIGANGA	MEIDOUGOU	LOKOTI	14	1	M	1	0	0
MF_1517	ADAMAWA	TIGNERE	TIGNERE RURAL	BALI	20	1	M	1	0	0
MF_1518	ADAMAWA	BANYO	ALLAT	ALLAT	20	1	M	1	0	0
MF_1519	ADAMAWA	MEIGANGA	MEIDOUGOU	LOKOTI	12	1	M	1	0	0
MF_1520	ADAMAWA	MEIGANGA	MEIDOUGOU	LOKOTI	14	1	M	1	0	0
MF_1521	ADAMAWA	TIGNERE	TIGNERE RURAL	BALI	20	1	M	1	0	0
MF_1522	ADAMAWA	MEIGANGA	MEIDOUGOU	LOKOTI	20	1	M	1	0	0
MF_1523	ADAMAWA	BANYO	ALLAT	ALLAT	10	1	M	1	0	0
MF_1524	ADAMAWA	MEIGANGA	MEIDOUGOU	LOKOTI	12	1	M	1	0	0
MF_1525	ADAMAWA	MEIGANGA	MEIDOUGOU	DANKALI	14	1	M	1	0	0
MF_1526	ADAMAWA	TIGNERE	TIGNERE RURAL	BALI	20	1	M	1	0	0
MF_1527	ADAMAWA	MEIGANGA	MEIDOUGOU	LOKOTI	20	1	M	1	0	0
MF_1528	ADAMAWA	BANYO	ALLAT	ALLAT	9	1	M	1	0	0
MF_1529	ADAMAWA	MEIGANGA	MEIDOUGOU	LOKOTI	12	1	M	1	0	0
MF_1530	ADAMAWA	MEIGANGA	MEIDOUGOU	DANKALI	14	1	M	1	0	0
MF_1531	ADAMAWA	TIGNERE	TIGNERE RURAL	BALI	20	1	M	1	0	0
MF_1532	ADAMAWA	MEIGANGA	MEIDOUGOU	LOKOTI	20	1	M	1	0	0
MF_1533	ADAMAWA	BANYO	ALLAT	ALLAT	10	1	M	1	0	0
MF_1534	ADAMAWA	MEIGANGA	MEIDOUGOU	DANKALI	12	1	M	1	0	0
MF_1535	ADAMAWA	MEIGANGA	MEIDOUGOU	DANKALI	14	1	M	1	0	0
MF_1536	ADAMAWA	TIGNERE	TIGNERE RURAL	BALI	20	1	M	1	0	0
MF_1537	ADAMAWA	MEIGANGA	MEIDOUGOU	LOKOTI	20	1	M	1	0	0
MF_1538	ADAMAWA	NGAOUNDERE RURAL	MBE	MBE	12	1	M	1	0	0
MF_1539	ADAMAWA	NGAOUNDERE RURAL	MBE	MBE	14	1	M	1	0	0
MF_1540	ADAMAWA	BANYO	ALLAT	ALLAT	16	1	M	1	0	0
MF_1541	ADAMAWA	NGAOUNDERE URBAIN	BAMYANGA	BAMYANGA	20	1	M	1	0	0
MF_1542	ADAMAWA	MEIGANGA	MEIDOUGOU	LOKOTI	20	1	M	1	0	0
MF_1543	ADAMAWA	NGAOUNDERE RURAL	MBE	MBE	12	1	M	1	0	0
MF_1544	ADAMAWA	NGAOUNDERE RURAL	MBE	MBE	14	1	M	1	0	0
MF_1545	ADAMAWA	BANYO	ALLAT	ALLAT	15	1	M	1	0	0
MF_1546	ADAMAWA	MEIGANGA	MEIDOUGOU	LOKOTI	16	1	M	1	0	0
MF_1547	ADAMAWA	NGAOUNDERE URBAIN	BAMYANGA	BAMYANGA	20	1	M	1	0	0
MF_1548	ADAMAWA	MEIGANGA	MEIDOUGOU	LOKOTI	20	1	M	1	0	0
MF_1549	ADAMAWA	NGAOUNDERE RURAL	MBE	MBE	12	1	M	1	0	0
MF_1550	ADAMAWA	BANYO	ALLAT	ALLAT	13	1	M	1	0	0
MF_1551	ADAMAWA	NGAOUNDERE RURAL	MBE	MBE	14	1	M	1	0	0
MF_1552	ADAMAWA	MEIGANGA	MEIDOUGOU	LOKOTI	15	1	M	1	0	0
MF_1553	ADAMAWA	MEIGANGA	MEIDOUGOU	LOKOTI	16	1	M	1	0	0
MF_1554	ADAMAWA	NGAOUNDERE URBAIN	BAMYANGA	BAMYANGA	20	1	M	1	0	0
MF_1555	ADAMAWA	MEIGANGA	MEIDOUGOU	LOKOTI	20	1	M	1	0	0
MF_1556	ADAMAWA	NGAOUNDERE RURAL	MBE	MBE	12	1	M	1	0	0
MF_1557	ADAMAWA	NGAOUNDERE RURAL	MBE	MBE	14	1	M	1	0	0
MF_1558	ADAMAWA	MEIGANGA	MEIDOUGOU	LOKOTI	15	1	M	1	0	0
MF_1559	ADAMAWA	MEIGANGA	MEIDOUGOU	LOKOTI	16	1	M	1	0	0
MF_1560	ADAMAWA	BANYO	ALLAT	ALLAT	18	1	M	1	0	0
MF_1561	ADAMAWA	NGAOUNDERE URBAIN	BAMYANGA	BAMYANGA	20	1	M	1	0	0
MF_1562	ADAMAWA	MEIGANGA	MEIDOUGOU	DANKALI	20	1	M	1	0	0
MF_1563	ADAMAWA	BANYO	ALLAT	ALLAT	9	1	M	1	0	0
MF_1564	ADAMAWA	NGAOUNDERE RURAL	MBE	MBE	14	1	M	1	0	0
MF_1565	ADAMAWA	MEIGANGA	MEIDOUGOU	LOKOTI	15	1	M	1	0	0
MF_1566	ADAMAWA	MEIGANGA	MEIDOUGOU	LOKOTI	16	1	M	1	0	0
MF_1567	ADAMAWA	MEIGANGA	MEIDOUGOU	LOKOTI	18	1	M	1	0	0
MF_1568	ADAMAWA	NGAOUNDERE URBAIN	BAMYANGA	BAMYANGA	20	1	M	1	0	0
MF_1569	ADAMAWA	NGAOUNDERE RURAL	MBE	MBE	20	1	M	1	0	0
MF_1570	ADAMAWA	MEIGANGA	MEIDOUGOU	DANKALI	9	1	M	1	0	0
MF_1571	ADAMAWA	BANYO	ALLAT	ALLAT	10	1	M	1	0	0
MF_1572	ADAMAWA	MEIGANGA	MEIDOUGOU	LOKOTI	15	1	M	1	0	0
MF_1573	ADAMAWA	MEIGANGA	MEIDOUGOU	LOKOTI	16	1	M	1	0	0
MF_1574	ADAMAWA	MEIGANGA	MEIDOUGOU	LOKOTI	18	1	M	1	0	0
MF_1575	ADAMAWA	NGAOUNDERE URBAIN	BAMYANGA	BAMYANGA	20	1	M	1	0	0
MF_1576	ADAMAWA	NGAOUNDERE RURAL	MBE	MBE	20	1	M	1	0	0
MF_1577	ADAMAWA	BANYO	ALLAT	ALLAT	10	1	M	1	0	0
MF_1578	ADAMAWA	MEIGANGA	MEIDOUGOU	LOKOTI	15	1	M	1	0	0
MF_1579	ADAMAWA	MEIGANGA	MEIDOUGOU	DANKALI	16	1	M	1	0	0
MF_1580	ADAMAWA	MEIGANGA	MEIDOUGOU	LOKOTI	18	1	M	1	0	0
MF_1581	ADAMAWA	NGAOUNDERE URBAIN	BAMYANGA	BAMYANGA	20	1	M	1	0	0
MF_1582	ADAMAWA	NGAOUNDERE RURAL	MBE	MBE	20	1	M	1	0	0
MF_1583	ADAMAWA	MEIGANGA	MEIDOUGOU	LOKOTI	10	1	M	1	0	0
MF_1584	ADAMAWA	BANYO	ALLAT	ALLAT	13	1	M	1	0	0
MF_1585	ADAMAWA	MEIGANGA	MEIDOUGOU	LOKOTI	15	1	M	1	0	0
MF_1586	ADAMAWA	NGAOUNDERE RURAL	MBE	MBE	16	1	M	1	0	0
MF_1587	ADAMAWA	NGAOUNDERE URBAIN	BAMYANGA	BAMYANGA	20	1	M	1	0	0
MF_1588	ADAMAWA	NGAOUNDERE RURAL	MBE	MBE	20	1	M	1	0	0
MF_1589	ADAMAWA	MEIGANGA	MEIDOUGOU	LOKOTI	10	1	M	1	0	0
MF_1590	ADAMAWA	BANYO	ALLAT	ALLAT	11	1	M	1	0	0
MF_1591	ADAMAWA	MEIGANGA	MEIDOUGOU	LOKOTI	13	1	M	1	0	0
MF_1592	ADAMAWA	MEIGANGA	MEIDOUGOU	LOKOTI	15	1	M	1	0	0
MF_1593	ADAMAWA	NGAOUNDERE RURAL	MBE	MBE	16	1	M	1	0	0
MF_1594	ADAMAWA	NGAOUNDERE URBAIN	BAMYANGA	BAMYANGA	20	1	M	1	0	0
MF_1595	ADAMAWA	NGAOUNDERE RURAL	MBE	MBE	20	1	M	1	0	0
MF_1596	ADAMAWA	MEIGANGA	MEIDOUGOU	LOKOTI	10	1	M	1	0	0
MF_1597	ADAMAWA	MEIGANGA	MEIDOUGOU	LOKOTI	11	1	M	1	0	0
MF_1598	ADAMAWA	MEIGANGA	MEIDOUGOU	DANKALI	13	1	M	1	0	0
MF_1599	ADAMAWA	MEIGANGA	MEIDOUGOU	LOKOTI	15	1	M	1	0	0
MF_1600	ADAMAWA	NGAOUNDERE RURAL	MBE	WACK	16	1	M	1	0	0
MF_1601	ADAMAWA	NGAOUNDERE RURAL	MBE	MBE	20	1	M	1	0	0
MF_1602	ADAMAWA	MEIGANGA	MEIDOUGOU	LOKOTI	10	1	M	1	0	0
MF_1603	ADAMAWA	MEIGANGA	MEIDOUGOU	LOKOTI	11	1	M	1	0	0
MF_1604	ADAMAWA	MEIGANGA	MEIDOUGOU	DANKALI	13	1	M	1	0	0
MF_1605	ADAMAWA	NGAOUNDERE RURAL	MBE	MBE	15	1	M	1	0	0
MF_1606	ADAMAWA	NGAOUNDERE RURAL	MBE	MBE	20	1	M	1	0	0
MF_1607	ADAMAWA	MEIGANGA	MEIDOUGOU	LOKOTI	10	1	M	1	0	0
MF_1608	ADAMAWA	MEIGANGA	MEIDOUGOU	LOKOTI	11	1	M	1	0	0
MF_1609	ADAMAWA	NGAOUNDERE RURAL	MBE	MBE	13	1	M	1	0	0
MF_1610	ADAMAWA	NGAOUNDERE RURAL	MBE	MBE	15	1	M	1	0	0
MF_1611	ADAMAWA	NGAOUNDERE RURAL	MBE	MBE	20	1	M	1	0	0
MF_1612	ADAMAWA	MEIGANGA	MEIDOUGOU	LOKOTI	10	1	M	1	0	0
MF_1613	ADAMAWA	MEIGANGA	MEIDOUGOU	DANKALI	11	1	M	1	0	0
MF_1614	ADAMAWA	NGAOUNDERE RURAL	MBE	MBE	13	1	M	1	0	0
MF_1615	ADAMAWA	NGAOUNDERE RURAL	MBE	MBE	15	1	M	1	0	0
MF_1616	ADAMAWA	NGAOUNDERE RURAL	MBE	WACK	20	1	M	1	0	0
MF_1617	ADAMAWA	MEIGANGA	MEIDOUGOU	LOKOTI	10	1	M	1	0	0
MF_1618	ADAMAWA	NGAOUNDERE RURAL	MBE	MBE	11	1	M	1	0	0
MF_1619	ADAMAWA	NGAOUNDERE RURAL	MBE	MBE	13	1	M	1	0	0
MF_1620	ADAMAWA	NGAOUNDERE RURAL	MBE	MBE	15	1	M	1	0	0
MF_1621	ADAMAWA	MEIGANGA	MEIDOUGOU	LOKOTI	10	1	M	1	0	0
MF_1622	ADAMAWA	NGAOUNDERE RURAL	MBE	MBE	11	1	M	1	0	0
MF_1623	ADAMAWA	NGAOUNDERE RURAL	MBE	MBE	13	1	M	1	0	0
MF_1624	ADAMAWA	NGAOUNDERE RURAL	MBE	WACK	15	1	M	1	0	0
MF_1625	ADAMAWA	MEIGANGA	MEIDOUGOU	LOKOTI	10	1	M	1	0	0
MF_1626	ADAMAWA	NGAOUNDERE RURAL	MBE	MBE	11	1	M	1	0	0
MF_1627	ADAMAWA	NGAOUNDERE RURAL	MBE	MBE	13	1	M	1	0	0
MF_1628	ADAMAWA	MEIGANGA	MEIDOUGOU	DANKALI	10	1	M	1	0	0
MF_1629	ADAMAWA	NGAOUNDERE RURAL	MBE	WACK	11	1	M	1	0	0
MF_1630	ADAMAWA	NGAOUNDERE RURAL	MBE	MBE	13	1	M	1	0	0
MF_1631	ADAMAWA	NGAOUNDERE RURAL	MBE	MBE	10	1	M	1	0	0
MF_1632	ADAMAWA	NGAOUNDERE RURAL	MBE	WACK	11	1	M	1	0	0
MF_1633	ADAMAWA	NGAOUNDERE RURAL	MBE	MBE	13	1	M	1	0	0
MF_1634	ADAMAWA	NGAOUNDERE RURAL	MBE	WACK	10	1	M	1	0	0
MF_1635	ADAMAWA	NGAOUNDERE RURAL	MBE	MBE	13	1	M	1	0	0
MF_1636	ADAMAWA	NGAOUNDERE RURAL	MBE	MBE	13	1	M	1	0	0
MF_1637	ADAMAWA	NGAOUNDERE RURAL	MBE	MBE	13	1	M	1	0	0
MF_1638	ADAMAWA	NGAOUNDERE RURAL	MBE	WACK	13	1	M	1	0	0
MF_1639	ADAMAWA	MEIGANGA	MEIDOUGOU	LOKOTI			M	1	0	0
MF_1640	ADAMAWA	NGAOUNDERE URBAIN	BAMYANGA	BAMYANGA			M	1	0	0
MF_1641	ADAMAWA	NGAOUNDERE URBAIN	BAMYANGA	BAMYANGA			F	2	0	0
MF_1642	CENTRE	AWAE	OLANGUINA	OLANGUINA, ELAT	74	5	M	1	11688	1
MF_1643	CENTRE	MBALMAYO	ZOATOUPI	ZOATOUPI	60	5	F	2	4800	1
MF_1644	CENTRE	MBALMAYO	ZOATOUPI	ZOATOUPI	65	5	M	1	312	1
MF_1645	CENTRE	MBALMAYO	ZOATOUPI	ZOATOUPI	52	5	M	1	48	1
MF_1646	CENTRE	MBALMAYO	ZOATOUPI	ZOATOUPI	60	5	F	2	24	1
MF_1647	CENTRE	SA'A	LEPOPOMO	MENGAMA	57	5	M	1	24	1
MF_1648	CENTRE	SA'A	LEPOPOMO	MENGAMA	53	5	M	1	0	0
MF_1649	CENTRE	MFOU	KAMBA	KAMBA-LOUM-MEDJAP	55	5	F	2	0	0
MF_1650	CENTRE	YOKO	DOUME	DOUME	56	5	M	1	0	0
MF_1651	CENTRE	BAFIA	OMBESSA	OMBESSA CENTRE	57	5	M	1	0	0
MF_1652	CENTRE	MONATELE		EKOUDA TALA II	57	5	M	1	0	0
MF_1653	CENTRE	NTUI	NTUI & NGUILA	NACHIGAL	60	5	M	1	0	0
MF_1654	CENTRE	MBALMAYO	ZOATOUPI	ZOATOUPI	60	5	F	2	0	0
MF_1655	CENTRE	EVODOULA	NKOLASSA	NKOLASSA,NTEUDASUD	61	5	M	1	0	0
MF_1656	CENTRE	OKOLA	EBOUGSI	EBOUGSI-EBANGA-PONSOLO	65	5	M	1	0	0
MF_1657	CENTRE	OBALA	ENDINDING	ENDINDING, NKOD	66	5	M	1	0	0
MF_1658	CENTRE	NGOG-MAPUBI		SEPPE	73	5	M	1	0	0
MF_1659	CENTRE	NGOUMOU	NGOUMOU	NGOUMOU	73	5	F	2	0	0
MF_1660	CENTRE	NDIKINIMEKI	NDIKINIMEKI	NDENGATA NDOKOHOCK	76	5	M	1	0	0
MF_1661	CENTRE	MBANKOMO	MEFOMO	EDIBKOMBO	80	5	F	2	0	0
MF_1662	CENTRE	NGOG-MAPUBI		SEPPE	82	5	M	1	0	0
MF_1663	CENTRE	NANGA EBOKO	MVOMEZOCK	BIBOA	85	5	F	2	0	0
MF_1664	CENTRE	AYOS	AYOS URBAIN	KOMBO, NSAN I, KOBA	85	5	F	2	0	0
MF_1665	CENTRE	SA'A	LEPOPOMO	MENGAMA	53	5	M	1	0	0
MF_1666	CENTRE	YOKO	DOUME	DOUME	56	5	M	1	0	0
MF_1667	CENTRE	NANGA EBOKO	MVOMEZOCK	BIBOA	57	5	M	1	0	0
MF_1668	CENTRE	MONATELE		EKOUDA TALA II	57	5	M	1	0	0
MF_1669	CENTRE	NTUI	NTUI & NGUILA	NACHIGAL	60	5	M	1	0	0
MF_1670	CENTRE	MBALMAYO	ZOATOUPI	ZOATOUPI	60	5	F	2	0	0
MF_1671	CENTRE	OKOLA	EBOUGSI	EBOUGSI-EBANGA-PONSOLO	61	5	M	1	0	0
MF_1672	CENTRE	MBANDJOCK	NDJORE	NDJORE 1	66	5	M	1	0	0
MF_1673	CENTRE	OBALA	ENDINDING	ENDINDING, NKOD	70	5	M	1	0	0
MF_1674	CENTRE	NGOUMOU	NGOUMOU	NGOUMOU	71	5	M	1	0	0
MF_1675	CENTRE	MFOU	KAMBA	KAMBA-LOUM-MEDJAP	72	5	F	2	0	0
MF_1676	CENTRE	MBALMAYO	ZOATOUPI	ZOATOUPI	73	5	M	1	0	0
MF_1677	CENTRE	NGOUMOU	NGOUMOU	NGOUMOU	73	5	F	2	0	0
MF_1678	CENTRE	NDIKINIMEKI	NDIKINIMEKI	NDENGATA NDOKOHOCK	76	5	M	1	0	0
MF_1679	CENTRE	MBALMAYO	ZOATOUPI	ZOATOUPI	82	5	F	2	0	0
MF_1680	CENTRE	MBANKOMO	MEFOMO	EDIBKOMBO	84	5	M	1	0	0
MF_1681	CENTRE	EVODOULA	NKOLASSA	NKOLASSA,NTEUDASUD	85	5	F	2	0	0
MF_1682	CENTRE	SA'A	LEPOPOMO	MENGAMA	53	5	M	1	0	0
MF_1683	CENTRE	AWAE	OLANGUINA	OLANGUINA, ELAT	53	5	F	2	0	0
MF_1684	CENTRE	YOKO	DOUME	DOUME	56	5	M	1	0	0
MF_1685	CENTRE	EVODOULA	NKOLASSA	NKOLASSA,NTEUDASUD	57	5	M	1	0	0
MF_1686	CENTRE	OBALA	ENDINDING	ENDINDING, NKOD	59	5	M	1	0	0
MF_1687	CENTRE	NTUI	NTUI & NGUILA	NACHIGAL	60	5	M	1	0	0
MF_1688	CENTRE	MBALMAYO	ZOATOUPI	ZOATOUPI	60	5	F	2	0	0
MF_1689	CENTRE	MBANDJOCK	NDJORE	NDJORE 1	66	5	M	1	0	0
MF_1690	CENTRE	SOA	NKOULOU	NKOULO, ABONDO	70	5	M	1	0	0
MF_1691	CENTRE	MBALMAYO	ZOATOUPI	ZOATOUPI	73	5	M	1	0	0
MF_1692	CENTRE	SA'A	LEPOPOMO	MENGAMA	73	5	F	2	0	0
MF_1693	CENTRE	SA'A	LEPOPOMO	MENGAMA	76	5	M	1	0	0
MF_1694	CENTRE	NGOUMOU	NGOUMOU	NGOUMOU	80	5	F	2	0	0
MF_1695	CENTRE	MBALMAYO	ZOATOUPI	ZOATOUPI	82	5	F	2	0	0
MF_1696	CENTRE	MFOU	KAMBA	KAMBA-LOUM-MEDJAP	54	5	F	2	0	0
MF_1697	CENTRE	YOKO	DOUME	DOUME	56	5	M	1	0	0
MF_1698	CENTRE	YOKO	DOUME	DOUME	56	5	F	2	0	0
MF_1699	CENTRE	EVODOULA	NKOLASSA	NKOLASSA,NTEUDASUD	57	5	M	1	0	0
MF_1700	CENTRE	OBALA	ENDINDING	ENDINDING, NKOD	59	5	M	1	0	0
MF_1701	CENTRE	NTUI	NTUI & NGUILA	NACHIGAL	60	5	M	1	0	0
MF_1702	CENTRE	BAFIA	OMBESSA	OMBESSA CENTRE	75	5	F	2	0	0
MF_1703	CENTRE	MBALMAYO	ZOATOUPI	ZOATOUPI	76	5	M	1	0	0
MF_1704	CENTRE	NGOUMOU	NGOUMOU	NGOUMOU	80	5	F	2	0	0
MF_1705	CENTRE	NGOUMOU	NGOUMOU	NGOUMOU	81	5	M	1	0	0
MF_1706	CENTRE	OBALA	ENDINDING	ENDINDING, NKOD	54	5	M	1	0	0
MF_1707	CENTRE	NDIKINIMEKI	NDIKINIMEKI	NDENGATA NDOKOHOCK	56	5	M	1	0	0
MF_1708	CENTRE	MBANKOMO	MEFOMO	EDIBKOMBO	56	5	M	1	0	0
MF_1709	CENTRE	YOKO	DOUME	DOUME	56	5	F	2	0	0
MF_1710	CENTRE	AYOS	AYOS URBAIN	KOMBO, NSAN I, KOBA	57	5	M	1	0	0
MF_1711	CENTRE	SOA	NKOULOU	NKOULO, ABONDO	59	5	M	1	0	0
MF_1712	CENTRE	NTUI	NTUI & NGUILA	NACHIGAL	60	5	M	1	0	0
MF_1713	CENTRE	BAFIA	OMBESSA	OMBESSA CENTRE	75	5	F	2	0	0
MF_1714	CENTRE	MFOU	KAMBA	KAMBA-LOUM-MEDJAP	75	5	F	2	0	0
MF_1715	CENTRE	NGOUMOU	NGOUMOU	NGOUMOU	79	5	F	2	0	0
MF_1716	CENTRE	NGOUMOU	NGOUMOU	NGOUMOU	80	5	F	2	0	0
MF_1717	CENTRE	MONATELE		EKOUDA TALA II	53	5	F	2	0	0
MF_1718	CENTRE	EVODOULA	NKOLASSA	NKOLASSA,NTEUDASUD	56	5	M	1	0	0
MF_1719	CENTRE	NDIKINIMEKI	NDIKINIMEKI	NDENGATA NDOKOHOCK	56	5	F	2	0	0
MF_1720	CENTRE	AYOS	AYOS URBAIN	KOMBO, NSAN I, KOBA	57	5	M	1	0	0
MF_1721	CENTRE	OBALA	ENDINDING	ENDINDING, NKOD	58	5	M	1	0	0
MF_1722	CENTRE	NTUI	NTUI & NGUILA	NACHIGAL	60	5	M	1	0	0
MF_1723	CENTRE	MBANKOMO	MEFOMO	EDIBKOMBO	60	5	F	2	0	0
MF_1724	CENTRE	YOKO	DOUME	DOUME	64	5	M	1	0	0
MF_1725	CENTRE	MFOU	KAMBA	KAMBA-LOUM-MEDJAP	69	5	F	2	0	0
MF_1726	CENTRE	EVODOULA	NKOLASSA	NKOLASSA,NTEUDASUD	75	5	F	2	0	0
MF_1727	CENTRE	AYOS	AYOS URBAIN	KOMBO, NSAN I, KOBA	80	5	F	2	0	0
MF_1728	CENTRE	NGOG-MAPUBI		SEPPE	84	5	M	1	0	0
MF_1729	CENTRE	SOA	NKOULOU	NKOULO, ABONDO	84	5	F	2	0	0
MF_1730	CENTRE	EVODOULA	NKOLASSA	NKOLASSA,NTEUDASUD	53	5	F	2	0	0
MF_1731	CENTRE	EVODOULA	NKOLASSA	NKOLASSA,NTEUDASUD	56	5	M	1	0	0
MF_1732	CENTRE	NDIKINIMEKI	NDIKINIMEKI	NDENGATA NDOKOHOCK	56	5	F	2	0	0
MF_1733	CENTRE	AYOS	AYOS URBAIN	KOMBO, NSAN I, KOBA	57	5	M	1	0	0
MF_1734	CENTRE	SOA	NKOULOU	NKOULO, ABONDO	58	5	M	1	0	0
MF_1735	CENTRE	MBANDJOCK	NDJORE	NDJORE 1	59	5	M	1	0	0
MF_1736	CENTRE	NTUI	NTUI & NGUILA	NACHIGAL	60	5	M	1	0	0
MF_1737	CENTRE	YOKO	DOUME	DOUME	62	5	M	1	0	0
MF_1738	CENTRE	MBANKOMO	MEFOMO	EDIBKOMBO	63	5	F	2	0	0
MF_1739	CENTRE	EVODOULA	NKOLASSA	NKOLASSA,NTEUDASUD	64	5	M	1	0	0
MF_1740	CENTRE	OBALA	ENDINDING	ENDINDING, NKOD	68	5	F	2	0	0
MF_1741	CENTRE	AWAE	OLANGUINA	OLANGUINA, ELAT	71	5	F	2	0	0
MF_1742	CENTRE	NTUI	NTUI & NGUILA	NACHIGAL	80	5	F	2	0	0
MF_1743	CENTRE	MFOU	KAMBA	KAMBA-LOUM-MEDJAP	82	5	F	2	0	0
MF_1744	CENTRE	MBALMAYO	ZOATOUPI	ZOATOUPI	84	5	M	1	0	0
MF_1745	CENTRE	EVODOULA	NKOLASSA	NKOLASSA,NTEUDASUD	53	5	F	2	0	0
MF_1746	CENTRE	AYOS	AYOS URBAIN	KOMBO, NSAN I, KOBA	56	5	M	1	0	0
MF_1747	CENTRE	BAFIA	OMBESSA	OMBESSA CENTRE	56	5	F	2	0	0
MF_1748	CENTRE	NTUI	NTUI & NGUILA	NACHIGAL	57	5	M	1	0	0
MF_1749	CENTRE	SOA	NKOULOU	NKOULO, ABONDO	58	5	M	1	0	0
MF_1750	CENTRE	SA'A	LEPOPOMO	MENGAMA	60	5	M	1	0	0
MF_1751	CENTRE	MBANKOMO	MEFOMO	EDIBKOMBO	60	5	F	2	0	0
MF_1752	CENTRE	YOKO	DOUME	DOUME	62	5	M	1	0	0
MF_1753	CENTRE	SA'A	LEPOPOMO	MENGAMA	64	5	M	1	0	0
MF_1754	CENTRE	OBALA	ENDINDING	ENDINDING, NKOD	67	5	F	2	0	0
MF_1755	CENTRE	AWAE	OLANGUINA	OLANGUINA, ELAT	71	5	F	2	0	0
MF_1756	CENTRE	EVODOULA	NKOLASSA	NKOLASSA,NTEUDASUD	72	5	F	2	0	0
MF_1757	CENTRE	AWAE	OLANGUINA	OLANGUINA, ELAT	74	5	M	1	0	0
MF_1758	CENTRE	AWAE	OLANGUINA	OLANGUINA, ELAT	76	5	F	2	0	0
MF_1759	CENTRE	NTUI	NTUI & NGUILA	NACHIGAL	80	5	F	2	0	0
MF_1760	CENTRE	AYOS	AYOS URBAIN	KOMBO, NSAN I, KOBA	53	5	F	2	0	0
MF_1761	CENTRE	NTUI	NTUI & NGUILA	NACHIGAL	56	5	M	1	0	0
MF_1762	CENTRE	BAFIA	OMBESSA	OMBESSA CENTRE	56	5	F	2	0	0
MF_1763	CENTRE	SA'A	LEPOPOMO	MENGAMA	57	5	M	1	0	0
MF_1764	CENTRE	SOA	NKOULOU	NKOULO, ABONDO	58	5	M	1	0	0
MF_1765	CENTRE	SA'A	LEPOPOMO	MENGAMA	60	5	M	1	0	0
MF_1766	CENTRE	YOKO	DOUME	DOUME	62	5	M	1	0	0
MF_1767	CENTRE	SA'A	LEPOPOMO	MENGAMA	72	5	F	2	0	0
MF_1768	CENTRE	OBALA	ENDINDING	ENDINDING, NKOD	85	5	F	2	0	0
MF_1769	CENTRE	MBANKOMO	MEFOMO	EDIBKOMBO	51	5	M	1	0	0
MF_1770	CENTRE	NTUI	NTUI & NGUILA	NACHIGAL	53	5	F	2	0	0
MF_1771	CENTRE	NTUI	NTUI & NGUILA	NACHIGAL	56	5	M	1	0	0
MF_1772	CENTRE	MONATELE		EKOUDA TALA II	56	5	F	2	0	0
MF_1773	CENTRE	MFOU	KAMBA	KAMBA-LOUM-MEDJAP	60	5	F	2	0	0
MF_1774	CENTRE	NGOUMOU	NGOUMOU	NGOUMOU	62	5	M	1	0	0
MF_1775	CENTRE	NGOG-MAPUBI		SEPPE	72	5	F	2	0	0
MF_1776	CENTRE	AWAE	OLANGUINA	OLANGUINA, ELAT	79	5	F	2	0	0
MF_1777	CENTRE	SOA	NKOULOU	NKOULO, ABONDO	51	5	M	1	0	0
MF_1778	CENTRE	NTUI	NTUI & NGUILA	NACHIGAL	53	5	F	2	0	0
MF_1779	CENTRE	SA'A	LEPOPOMO	MENGAMA	56	5	M	1	0	0
MF_1780	CENTRE	NTUI	NTUI & NGUILA	NACHIGAL	56	5	F	2	0	0
MF_1781	CENTRE	NTUI	NTUI & NGUILA	NACHIGAL	62	5	M	1	0	0
MF_1782	CENTRE	MBANKOMO	MEFOMO	EDIBKOMBO	64	5	F	2	0	0
MF_1783	CENTRE	NGOUMOU	NGOUMOU	NGOUMOU	67	5	F	2	0	0
MF_1784	CENTRE	NGOG-MAPUBI		SEPPE	72	5	F	2	0	0
MF_1785	CENTRE	AWAE	OLANGUINA	OLANGUINA, ELAT	79	5	F	2	0	0
MF_1786	CENTRE	SOA	NKOULOU	NKOULO, ABONDO	51	5	M	1	0	0
MF_1787	CENTRE	NTUI	NTUI & NGUILA	NACHIGAL	53	5	F	2	0	0
MF_1788	CENTRE	NGOUMOU	NGOUMOU	NGOUMOU	55	5	F	2	0	0
MF_1789	CENTRE	NGOG-MAPUBI		SEPPE	56	5	M	1	0	0
MF_1790	CENTRE	SA'A	LEPOPOMO	MENGAMA	56	5	F	2	0	0
MF_1791	CENTRE	SA'A	LEPOPOMO	MENGAMA	62	5	M	1	0	0
MF_1792	CENTRE	SA'A	LEPOPOMO	MENGAMA	67	5	F	2	0	0
MF_1793	CENTRE	YOKO	DOUME	DOUME	69	5	M	1	0	0
MF_1794	CENTRE	MBALMAYO	ZOATOUPI	ZOATOUPI	72	5	F	2	0	0
MF_1795	CENTRE	AWAE	OLANGUINA	OLANGUINA, ELAT	79	5	F	2	0	0
MF_1796	CENTRE	NTUI	NTUI & NGUILA	NACHIGAL	53	5	F	2	0	0
MF_1797	CENTRE	NGOUMOU	NGOUMOU	NGOUMOU	55	5	F	2	0	0
MF_1798	CENTRE	MBALMAYO	ZOATOUPI	ZOATOUPI	56	5	M	1	0	0
MF_1799	CENTRE	AWAE	OLANGUINA	OLANGUINA, ELAT	57	5	M	1	0	0
MF_1800	CENTRE	SA'A	LEPOPOMO	MENGAMA	62	5	M	1	0	0
MF_1801	CENTRE	MFOU	KAMBA	KAMBA-LOUM-MEDJAP	65	5	F	2	0	0
MF_1802	CENTRE	SA'A	LEPOPOMO	MENGAMA	67	5	F	2	0	0
MF_1803	CENTRE	YOKO	DOUME	DOUME	68	5	M	1	0	0
MF_1804	CENTRE	SA'A	LEPOPOMO	MENGAMA	69	5	M	1	0	0
MF_1805	CENTRE	MBALMAYO	ZOATOUPI	ZOATOUPI	72	5	F	2	0	0
MF_1806	CENTRE	MBANDJOCK	NDJORE	NDJORE 1	51	5	M	1	0	0
MF_1807	CENTRE	NGOUMOU	NGOUMOU	NGOUMOU	55	5	F	2	0	0
MF_1808	CENTRE	AWAE	OLANGUINA	OLANGUINA, ELAT	57	5	M	1	0	0
MF_1809	CENTRE	SA'A	LEPOPOMO	MENGAMA	62	5	M	1	0	0
MF_1810	CENTRE	NDIKINIMEKI	NDIKINIMEKI	NDENGATA NDOKOHOCK	68	5	M	1	0	0
MF_1811	CENTRE	SA'A	LEPOPOMO	MENGAMA	69	5	M	1	0	0
MF_1812	CENTRE	MBALMAYO	ZOATOUPI	ZOATOUPI	72	5	F	2	0	0
MF_1813	CENTRE	NANGA EBOKO	MVOMEZOCK	BIBOA	77	5	M	1	0	0
MF_1814	CENTRE	NGOUMOU	NGOUMOU	NGOUMOU	79	5	M	1	0	0
MF_1815	CENTRE	MONATELE		EKOUDA TALA II	86	5	M	1	0	0
MF_1816	CENTRE	NGOUMOU	NGOUMOU	NGOUMOU	51	5	F	2	0	0
MF_1817	CENTRE	MFOU	KAMBA	KAMBA-LOUM-MEDJAP	52	5	F	2	0	0
MF_1818	CENTRE	AYOS	AYOS URBAIN	KOMBO, NSAN I, KOBA	55	5	F	2	0	0
MF_1819	CENTRE	MBANKOMO	MEFOMO	EDIBKOMBO	56	5	F	2	0	0
MF_1820	CENTRE	SA'A	LEPOPOMO	MENGAMA	62	5	M	1	0	0
MF_1821	CENTRE	NANGA EBOKO	MVOMEZOCK	BIBOA	68	5	M	1	0	0
MF_1822	CENTRE	SOA	NKOULOU	NKOULO, ABONDO	72	5	F	2	0	0
MF_1823	CENTRE	EVODOULA	NKOLASSA	NKOLASSA,NTEUDASUD	77	5	M	1	0	0
MF_1824	CENTRE	AYOS	AYOS URBAIN	KOMBO, NSAN I, KOBA	79	5	M	1	0	0
MF_1825	CENTRE	NTUI	NTUI & NGUILA	NACHIGAL	55	5	F	2	0	0
MF_1826	CENTRE	NANGA EBOKO	MVOMEZOCK	BIBOA	68	5	M	1	0	0
MF_1827	CENTRE	NANGA EBOKO	MVOMEZOCK	BIBOA	73	5	F	2	0	0
MF_1828	CENTRE	SA'A	LEPOPOMO	MENGAMA	79	5	M	1	0	0
MF_1829	CENTRE	NTUI	NTUI & NGUILA	NACHIGAL	55	5	F	2	0	0
MF_1830	CENTRE	MONATELE		EKOUDA TALA II	73	5	F	2	0	0
MF_1831	CENTRE	NTUI	NTUI & NGUILA	NACHIGAL	55	5	F	2	0	0
MF_1832	CENTRE	MBANKOMO	MEFOMO	EDIBKOMBO	59	5	M	1	0	0
MF_1833	CENTRE	YOKO	DOUME	DOUME	72	5	M	1	0	0
MF_1834	CENTRE	EVODOULA	NKOLASSA	NKOLASSA,NTEUDASUD	73	5	F	2	0	0
MF_1835	CENTRE	SA'A	LEPOPOMO	MENGAMA	55	5	F	2	0	0
MF_1836	CENTRE	NGOUMOU	NGOUMOU	NGOUMOU	60	5	F	2	0	0
MF_1837	CENTRE	YOKO	DOUME	DOUME	71	5	F	2	0	0
MF_1838	CENTRE	YOKO	DOUME	DOUME	72	5	M	1	0	0
MF_1839	CENTRE	AYOS	AYOS URBAIN	KOMBO, NSAN I, KOBA	80	5	M	1	0	0
MF_1840	CENTRE	SA'A	LEPOPOMO	MENGAMA	55	5	F	2	0	0
MF_1841	CENTRE	NGOUMOU	NGOUMOU	NGOUMOU	60	5	F	2	0	0
MF_1842	CENTRE	NGOUMOU	NGOUMOU	NGOUMOU	71	5	F	2	0	0
MF_1843	CENTRE	NGOUMOU	NGOUMOU	NGOUMOU	72	5	M	1	0	0
MF_1844	CENTRE	AYOS	AYOS URBAIN	KOMBO, NSAN I, KOBA	80	5	M	1	0	0
MF_1845	CENTRE	AWAE	OLANGUINA	OLANGUINA, ELAT	52	5	F	2	0	0
MF_1846	CENTRE	SA'A	LEPOPOMO	MENGAMA	55	5	F	2	0	0
MF_1847	CENTRE	AYOS	AYOS URBAIN	KOMBO, NSAN I, KOBA	60	5	F	2	0	0
MF_1848	CENTRE	NTUI	NTUI & NGUILA	NACHIGAL	71	5	F	2	0	0
MF_1849	CENTRE	AYOS	AYOS URBAIN	KOMBO, NSAN I, KOBA	72	5	M	1	0	0
MF_1850	CENTRE	NGOUMOU	NGOUMOU	NGOUMOU	75	5	F	2	0	0
MF_1851	CENTRE	NGOG-MAPUBI		SEPPE	80	5	M	1	0	0
MF_1852	CENTRE	AWAE	OLANGUINA	OLANGUINA, ELAT	52	5	F	2	0	0
MF_1853	CENTRE	AYOS	AYOS URBAIN	KOMBO, NSAN I, KOBA	60	5	F	2	0	0
MF_1854	CENTRE	SA'A	LEPOPOMO	MENGAMA	71	5	F	2	0	0
MF_1855	CENTRE	NTUI	NTUI & NGUILA	NACHIGAL	72	5	M	1	0	0
MF_1856	CENTRE	AWAE	OLANGUINA	OLANGUINA, ELAT	73	5	M	1	0	0
MF_1857	CENTRE	AYOS	AYOS URBAIN	KOMBO, NSAN I, KOBA	75	5	F	2	0	0
MF_1858	CENTRE	YOKO	DOUME	DOUME	80	5	F	2	0	0
MF_1859	CENTRE	NGOUMOU	NGOUMOU	NGOUMOU	51	5	F	2	0	0
MF_1860	CENTRE	OKOLA	EBOUGSI	EBOUGSI-EBANGA-PONSOLO	55	5	F	2	0	0
MF_1861	CENTRE	AYOS	AYOS URBAIN	KOMBO, NSAN I, KOBA	60	5	F	2	0	0
MF_1862	CENTRE	SA'A	LEPOPOMO	MENGAMA	71	5	F	2	0	0
MF_1863	CENTRE	SA'A	LEPOPOMO	MENGAMA	72	5	M	1	0	0
MF_1864	CENTRE	AWAE	OLANGUINA	OLANGUINA, ELAT	73	5	M	1	0	0
MF_1865	CENTRE	AYOS	AYOS URBAIN	KOMBO, NSAN I, KOBA	75	5	F	2	0	0
MF_1866	CENTRE	MONATELE		EKOUDA TALA II	80	5	F	2	0	0
MF_1867	CENTRE	AYOS	AYOS URBAIN	KOMBO, NSAN I, KOBA	51	5	F	2	0	0
MF_1868	CENTRE	YOKO	DOUME	DOUME	54	5	M	1	0	0
MF_1869	CENTRE	OKOLA	EBOUGSI	EBOUGSI-EBANGA-PONSOLO	55	5	F	2	0	0
MF_1870	CENTRE	NTUI	NTUI & NGUILA	NACHIGAL	60	5	F	2	0	0
MF_1871	CENTRE	MFOU	KAMBA	KAMBA-LOUM-MEDJAP	63	5	M	1	0	0
MF_1872	CENTRE	SA'A	LEPOPOMO	MENGAMA	71	5	F	2	0	0
MF_1873	CENTRE	NGOG-MAPUBI		SEPPE	72	5	M	1	0	0
MF_1874	CENTRE	AYOS	AYOS URBAIN	KOMBO, NSAN I, KOBA	75	5	F	2	0	0
MF_1875	CENTRE	EVODOULA	NKOLASSA	NKOLASSA,NTEUDASUD	80	5	F	2	0	0
MF_1876	CENTRE	AYOS	AYOS URBAIN	KOMBO, NSAN I, KOBA	51	5	F	2	0	0
MF_1877	CENTRE	NDIKINIMEKI	NDIKINIMEKI	NDENGATA NDOKOHOCK	54	5	M	1	0	0
MF_1878	CENTRE	MFOU	KAMBA	KAMBA-LOUM-MEDJAP	58	5	M	1	0	0
MF_1879	CENTRE	NTUI	NTUI & NGUILA	NACHIGAL	60	5	F	2	0	0
MF_1880	CENTRE	ESSE	ESSE	BIKOUE	64	5	M	1	0	0
MF_1881	CENTRE	NGOG-MAPUBI		SEPPE	72	5	M	1	0	0
MF_1882	CENTRE	NDIKINIMEKI	NDIKINIMEKI	NDENGATA NDOKOHOCK	75	5	M	1	0	0
MF_1883	CENTRE	AYOS	AYOS URBAIN	KOMBO, NSAN I, KOBA	75	5	F	2	0	0
MF_1884	CENTRE	EVODOULA	NKOLASSA	NKOLASSA,NTEUDASUD	80	5	F	2	0	0
MF_1885	CENTRE	NTUI	NTUI & NGUILA	NACHIGAL	51	5	F	2	0	0
MF_1886	CENTRE	OKOLA	EBOUGSI	EBOUGSI-EBANGA-PONSOLO	53	5	F	2	0	0
MF_1887	CENTRE	MONATELE		EKOUDA TALA II	54	5	M	1	0	0
MF_1888	CENTRE	MFOU	KAMBA	KAMBA-LOUM-MEDJAP	59	5	M	1	0	0
MF_1889	CENTRE	NTUI	NTUI & NGUILA	NACHIGAL	60	5	F	2	0	0
MF_1890	CENTRE	ESSE	ESSE	BIKOUE	64	5	M	1	0	0
MF_1891	CENTRE	NDIKINIMEKI	NDIKINIMEKI	NDENGATA NDOKOHOCK	75	5	M	1	0	0
MF_1892	CENTRE	YOKO	DOUME	DOUME	76	5	F	2	0	0
MF_1893	CENTRE	SA'A	LEPOPOMO	MENGAMA	51	5	F	2	0	0
MF_1894	CENTRE	EVODOULA	NKOLASSA	NKOLASSA,NTEUDASUD	54	5	M	1	0	0
MF_1895	CENTRE	OKOLA	EBOUGSI	EBOUGSI-EBANGA-PONSOLO	57	5	M	1	0	0
MF_1896	CENTRE	MFOU	KAMBA	KAMBA-LOUM-MEDJAP	59	5	M	1	0	0
MF_1897	CENTRE	NTUI	NTUI & NGUILA	NACHIGAL	60	5	F	2	0	0
MF_1898	CENTRE	ESSE	ESSE	BIKOUE	72	5	M	1	0	0
MF_1899	CENTRE	AYOS	AYOS URBAIN	KOMBO, NSAN I, KOBA	76	5	F	2	0	0
MF_1900	CENTRE	SA'A	LEPOPOMO	MENGAMA	51	5	F	2	0	0
MF_1901	CENTRE	EVODOULA	NKOLASSA	NKOLASSA,NTEUDASUD	54	5	M	1	0	0
MF_1902	CENTRE	NTUI	NTUI & NGUILA	NACHIGAL	60	5	F	2	0	0
MF_1903	CENTRE	ESSE	ESSE	BIKOUE	75	5	F	2	0	0
MF_1904	CENTRE	NTUI	NTUI & NGUILA	NACHIGAL	76	5	F	2	0	0
MF_1905	CENTRE	MONATELE		EKOUDA TALA II	78	5	F	2	0	0
MF_1906	CENTRE	OKOLA	EBOUGSI	EBOUGSI-EBANGA-PONSOLO	53	5	F	2	0	0
MF_1907	CENTRE	NGOUMOU	NGOUMOU	NGOUMOU	54	5	M	1	0	0
MF_1908	CENTRE	MFOU	KAMBA	KAMBA-LOUM-MEDJAP	59	5	F	2	0	0
MF_1909	CENTRE	SA'A	LEPOPOMO	MENGAMA	60	5	F	2	0	0
MF_1910	CENTRE	ESSE	ESSE	BIKOUE	72	5	F	2	0	0
MF_1911	CENTRE	NTUI	NTUI & NGUILA	NACHIGAL	76	5	F	2	0	0
MF_1912	CENTRE	NGOUMOU	NGOUMOU	NGOUMOU	78	5	F	2	0	0
MF_1913	CENTRE	AYOS	AYOS URBAIN	KOMBO, NSAN I, KOBA	54	5	M	1	0	0
MF_1914	CENTRE	OBALA	ENDINDING	ENDINDING, NKOD	59	5	F	2	0	0
MF_1915	CENTRE	MFOU	KAMBA	KAMBA-LOUM-MEDJAP	65	5	M	1	0	0
MF_1916	CENTRE	ESSE	ESSE	BIKOUE	80	5	F	2	0	0
MF_1917	CENTRE	NTUI	NTUI & NGUILA	NACHIGAL	54	5	M	1	0	0
MF_1918	CENTRE	ESSE	ESSE	BIKOUE	55	5	F	2	0	0
MF_1919	CENTRE	MFOU	KAMBA	KAMBA-LOUM-MEDJAP	66	5	M	1	0	0
MF_1920	CENTRE	NTUI	NTUI & NGUILA	NACHIGAL	54	5	M	1	0	0
MF_1921	CENTRE	ESSE	ESSE	BIKOUE	73	5	F	2	0	0
MF_1922	CENTRE	SA'A	LEPOPOMO	MENGAMA	54	5	M	1	0	0
MF_1923	CENTRE	ESSE	ESSE	BIKOUE	59	5	F	2	0	0
MF_1924	CENTRE	MFOU	KAMBA	KAMBA-LOUM-MEDJAP	56	5	F	2	0	0
MF_1925	CENTRE	OKOLA	EBOUGSI	EBOUGSI-EBANGA-PONSOLO	71	5	M	1	0	0
MF_1926	CENTRE	ESSE	ESSE	BIKOUE	76	5	F	2	0	0
MF_1927	CENTRE	OKOLA	EBOUGSI	EBOUGSI-EBANGA-PONSOLO	53	5	F	2	0	0
MF_1928	CENTRE	MBANKOMO	MEFOMO	EDIBKOMBO	60	5	F	2	0	0
MF_1929	CENTRE	ESSE	ESSE	BIKOUE	69	5	F	2	0	0
MF_1930	CENTRE	YOKO	DOUME	DOUME	70	5	M	1	0	0
MF_1931	CENTRE	MBALMAYO	ZOATOUPI	ZOATOUPI	71	5	M	1	0	0
MF_1932	CENTRE	BAFIA	OMBESSA	OMBESSA CENTRE	70	5	M	1	0	0
MF_1933	CENTRE	MBANKOMO	MEFOMO	EDIBKOMBO	70	5	F	2	0	0
MF_1934	CENTRE	ESSE	ESSE	BIKOUE	54	5	F	2	0	0
MF_1935	CENTRE	OKOLA	EBOUGSI	EBOUGSI-EBANGA-PONSOLO	58	5	F	2	0	0
MF_1936	CENTRE	MFOU	KAMBA	KAMBA-LOUM-MEDJAP	60	5	F	2	0	0
MF_1937	CENTRE	NANGA EBOKO	MVOMEZOCK	BIBOA	70	5	M	1	0	0
MF_1938	CENTRE	SOA	NKOULOU	NKOULO, ABONDO	70	5	F	2	0	0
MF_1939	CENTRE	MBANKOMO	MEFOMO	EDIBKOMBO	80	5	F	2	0	0
MF_1940	CENTRE	MFOU	KAMBA	KAMBA-LOUM-MEDJAP	54	5	F	2	0	0
MF_1941	CENTRE	ESSE	ESSE	BIKOUE	60	5	M	1	0	0
MF_1942	CENTRE	NANGA EBOKO	MVOMEZOCK	BIBOA	70	5	M	1	0	0
MF_1943	CENTRE	ESSE	ESSE	BIKOUE	54	5	F	2	0	0
MF_1944	CENTRE	MFOU	KAMBA	KAMBA-LOUM-MEDJAP	56	5	M	1	0	0
MF_1945	CENTRE	NANGA EBOKO	MVOMEZOCK	BIBOA	70	5	M	1	0	0
MF_1946	CENTRE	MBANKOMO	MEFOMO	EDIBKOMBO	70	5	M	1	0	0
MF_1947	CENTRE	EVODOULA	NKOLASSA	NKOLASSA,NTEUDASUD	70	5	M	1	0	0
MF_1948	CENTRE	MFOU	KAMBA	KAMBA-LOUM-MEDJAP	70	5	M	1	0	0
MF_1949	CENTRE	OKOLA	EBOUGSI	EBOUGSI-EBANGA-PONSOLO	63	5	M	1	0	0
MF_1950	CENTRE	EVODOULA	NKOLASSA	NKOLASSA,NTEUDASUD	70	5	M	1	0	0
MF_1951	CENTRE	ESSE	ESSE	BIKOUE	53	5	F	2	0	0
MF_1952	CENTRE	MFOU	KAMBA	KAMBA-LOUM-MEDJAP	60	5	F	2	0	0
MF_1953	CENTRE	NTUI	NTUI & NGUILA	NACHIGAL	70	5	M	1	0	0
MF_1954	CENTRE	NTUI	NTUI & NGUILA	NACHIGAL	70	5	M	1	0	0
MF_1955	CENTRE	MFOU	KAMBA	KAMBA-LOUM-MEDJAP	70	5	M	1	0	0
MF_1956	CENTRE	SA'A	LEPOPOMO	MENGAMA	70	5	M	1	0	0
MF_1957	CENTRE	MBANKOMO	MEFOMO	EDIBKOMBO	74	5	M	1	0	0
MF_1958	CENTRE	OKOLA	EBOUGSI	EBOUGSI-EBANGA-PONSOLO	75	5	F	2	0	0
MF_1959	CENTRE	AWAE	OLANGUINA	OLANGUINA, ELAT	78	5	F	2	0	0
MF_1960	CENTRE	YOKO	DOUME	DOUME	55	5	F	2	0	0
MF_1961	CENTRE	SA'A	LEPOPOMO	MENGAMA	70	5	M	1	0	0
MF_1962	CENTRE	OKOLA	EBOUGSI	EBOUGSI-EBANGA-PONSOLO	73	5	F	2	0	0
MF_1963	CENTRE	BAFIA	OMBESSA	OMBESSA CENTRE	55	5	F	2	0	0
MF_1964	CENTRE	OKOLA	EBOUGSI	EBOUGSI-EBANGA-PONSOLO	64	5	F	2	0	0
MF_1965	CENTRE	SA'A	LEPOPOMO	MENGAMA	70	5	M	1	0	0
MF_1966	CENTRE	ESSE	ESSE	BIKOUE	70	5	M	1	0	0
MF_1967	CENTRE	NANGA EBOKO	MVOMEZOCK	BIBOA	55	5	F	2	0	0
MF_1968	CENTRE	MBANKOMO	MEFOMO	EDIBKOMBO	63	5	F	2	0	0
MF_1969	CENTRE	OKOLA	EBOUGSI	EBOUGSI-EBANGA-PONSOLO	68	5	F	2	0	0
MF_1970	CENTRE	OBALA	ENDINDING	ENDINDING, NKOD	53	5	M	1	0	0
MF_1971	CENTRE	NANGA EBOKO	MVOMEZOCK	BIBOA	55	5	F	2	0	0
MF_1972	CENTRE	SOA	NKOULOU	NKOULO, ABONDO	63	5	F	2	0	0
MF_1973	CENTRE	OKOLA	EBOUGSI	EBOUGSI-EBANGA-PONSOLO	66	5	F	2	0	0
MF_1974	CENTRE	MFOU	KAMBA	KAMBA-LOUM-MEDJAP	68	5	F	2	0	0
MF_1975	CENTRE	SOA	NKOULOU	NKOULO, ABONDO	53	5	M	1	0	0
MF_1976	CENTRE	MONATELE		EKOUDA TALA II	55	5	F	2	0	0
MF_1977	CENTRE	MFOU	KAMBA	KAMBA-LOUM-MEDJAP	59	5	F	2	0	0
MF_1978	CENTRE	OKOLA	EBOUGSI	EBOUGSI-EBANGA-PONSOLO	64	5	F	2	0	0
MF_1979	CENTRE	NGOG-MAPUBI		SEPPE	66	5	F	2	0	0
MF_1980	CENTRE	OKOLA	EBOUGSI	EBOUGSI-EBANGA-PONSOLO	51	5	F	2	0	0
MF_1981	CENTRE	SOA	NKOULOU	NKOULO, ABONDO	53	5	M	1	0	0
MF_1982	CENTRE	MBANKOMO	MEFOMO	EDIBKOMBO	53	5	F	2	0	0
MF_1983	CENTRE	NDIKINIMEKI	NDIKINIMEKI	NDENGATA NDOKOHOCK	55	5	M	1	0	0
MF_1984	CENTRE	MBANDJOCK	NDJORE	NDJORE 1	63	5	F	2	0	0
MF_1985	CENTRE	NGOG-MAPUBI		SEPPE	66	5	F	2	0	0
MF_1986	CENTRE	NDIKINIMEKI	NDIKINIMEKI	NDENGATA NDOKOHOCK	67	5	F	2	0	0
MF_1987	CENTRE	MBANDJOCK	NDJORE	NDJORE 1	53	5	M	1	0	0
MF_1988	CENTRE	NANGA EBOKO	MVOMEZOCK	BIBOA	55	5	M	1	0	0
MF_1989	CENTRE	OKOLA	EBOUGSI	EBOUGSI-EBANGA-PONSOLO	57	5	M	1	0	0
MF_1990	CENTRE	MFOU	KAMBA	KAMBA-LOUM-MEDJAP	59	5	M	1	0	0
MF_1991	CENTRE	MBANDJOCK	NDJORE	NDJORE 1	63	5	F	2	0	0
MF_1992	CENTRE	BAFIA	OMBESSA	OMBESSA CENTRE	67	5	F	2	0	0
MF_1993	CENTRE	MBANDJOCK	NDJORE	NDJORE 1	53	5	M	1	0	0
MF_1994	CENTRE	EVODOULA	NKOLASSA	NKOLASSA,NTEUDASUD	55	5	M	1	0	0
MF_1995	CENTRE	EVODOULA	NKOLASSA	NKOLASSA,NTEUDASUD	57	5	F	2	0	0
MF_1996	CENTRE	MONATELE		EKOUDA TALA II	67	5	F	2	0	0
MF_1997	CENTRE	MBANDJOCK	NDJORE	NDJORE 1	53	5	M	1	0	0
MF_1998	CENTRE	NTUI	NTUI & NGUILA	NACHIGAL	55	5	M	1	0	0
MF_1999	CENTRE	NGOUMOU	NGOUMOU	NGOUMOU	57	5	F	2	0	0
[truncated: 24,587 more rows]

## Sheet: Feuil1
MF_1
MF_2
MF_3
MF_4
MF_5
MF_6
MF_7
MF_8
MF_9
MF_10
MF_11
MF_12
MF_13
MF_14
MF_15
MF_16
MF_17
MF_18
MF_19
MF_20
MF_21
MF_22
MF_23
MF_24
MF_25
MF_26
MF_27
MF_28
MF_29
MF_30
MF_31
MF_32
MF_33
MF_34
MF_35
MF_36
MF_37
MF_38
MF_39
MF_40
MF_41
MF_42
MF_43
MF_44
MF_45
MF_46
MF_47
MF_48
MF_49
MF_50
MF_51
MF_52
MF_53
MF_54
MF_55
MF_56
MF_57
MF_58
MF_59
MF_60
MF_61
MF_62
MF_63
MF_64
MF_65
MF_66
MF_67
MF_68
MF_69
MF_70
MF_71
MF_72
MF_73
MF_74
MF_75
MF_76
MF_77
MF_78
MF_79
MF_80
MF_81
MF_82
MF_83
MF_84
MF_85
MF_86
MF_87
MF_88
MF_89
MF_90
MF_91
MF_92
MF_93
MF_94
MF_95
MF_96
MF_97
MF_98
MF_99
MF_100
MF_101
MF_102
MF_103
MF_104
MF_105
MF_106
MF_107
MF_108
MF_109
MF_110
MF_111
MF_112
MF_113
MF_114
MF_115
MF_116
MF_117
MF_118
MF_119
MF_120
MF_121
MF_122
MF_123
MF_124
MF_125
MF_126
MF_127
MF_128
MF_129
MF_130
MF_131
MF_132
MF_133
MF_134
MF_135
MF_136
MF_137
MF_138
MF_139
MF_140
MF_141
MF_142
MF_143
MF_144
MF_145
MF_146
MF_147
MF_148
MF_149
MF_150
MF_151
MF_152
MF_153
MF_154
MF_155
MF_156
MF_157
MF_158
MF_159
MF_160
MF_161
MF_162
MF_163
MF_164
MF_165
MF_166
MF_167
MF_168
MF_169
MF_170
MF_171
MF_172
MF_173
MF_174
MF_175
MF_176
MF_177
MF_178
MF_179
MF_180
MF_181
MF_182
MF_183
MF_184
MF_185
MF_186
MF_187
MF_188
MF_189
MF_190
MF_191
MF_192
MF_193
MF_194
MF_195
MF_196
MF_197
MF_198
MF_199
MF_200
MF_201
MF_202
MF_203
MF_204
MF_205
MF_206
MF_207
MF_208
MF_209
MF_210
MF_211
MF_212
MF_213
MF_214
MF_215
MF_216
MF_217
MF_218
MF_219
MF_220
MF_221
MF_222
MF_223
MF_224
MF_225
MF_226
MF_227
MF_228
MF_229
MF_230
MF_231
MF_232
MF_233
MF_234
MF_235
MF_236
MF_237
MF_238
MF_239
MF_240
MF_241
MF_242
MF_243
MF_244
MF_245
MF_246
MF_247
MF_248
MF_249
MF_250
MF_251
MF_252
MF_253
MF_254
MF_255
MF_256
MF_257
MF_258
MF_259
MF_260
MF_261
MF_262
MF_263
MF_264
MF_265
MF_266
MF_267
MF_268
MF_269
MF_270
MF_271
MF_272
MF_273
MF_274
MF_275
MF_276
MF_277
MF_278
MF_279
MF_280
MF_281
MF_282
MF_283
MF_284
MF_285
MF_286
MF_287
MF_288
MF_289
MF_290
MF_291
MF_292
MF_293
MF_294
MF_295
MF_296
MF_297
MF_298
MF_299
MF_300
MF_301
MF_302
MF_303
MF_304
MF_305
MF_306
MF_307
MF_308
MF_309
MF_310
MF_311
MF_312
MF_313
MF_314
MF_315
MF_316
MF_317
MF_318
MF_319
MF_320
MF_321
MF_322
MF_323
MF_324
MF_325
MF_326
MF_327
MF_328
MF_329
MF_330
MF_331
MF_332
MF_333
MF_334
MF_335
MF_336
MF_337
MF_338
MF_339
MF_340
MF_341
MF_342
MF_343
MF_344
MF_345
MF_346
MF_347
MF_348
MF_349
MF_350
MF_351
MF_352
MF_353
MF_354
MF_355
MF_356
MF_357
MF_358
MF_359
MF_360
MF_361
MF_362
MF_363
MF_364
MF_365
MF_366
MF_367
MF_368
MF_369
MF_370
MF_371
MF_372
MF_373
MF_374
MF_375
MF_376
MF_377
MF_378
MF_379
MF_380
MF_381
MF_382
MF_383
MF_384
MF_385
MF_386
MF_387
MF_388
MF_389
MF_390
MF_391
MF_392
MF_393
MF_394
MF_395
MF_396
MF_397
MF_398
MF_399
MF_400
MF_401
MF_402
MF_403
MF_404
MF_405
MF_406
MF_407
MF_408
MF_409
MF_410
MF_411
MF_412
MF_413
MF_414
MF_415
MF_416
MF_417
MF_418
MF_419
MF_420
MF_421
MF_422
MF_423
MF_424
MF_425
MF_426
MF_427
MF_428
MF_429
MF_430
MF_431
MF_432
MF_433
MF_434
MF_435
MF_436
MF_437
MF_438
MF_439
MF_440
MF_441
MF_442
MF_443
MF_444
MF_445
MF_446
MF_447
MF_448
MF_449
MF_450
MF_451
MF_452
MF_453
MF_454
MF_455
MF_456
MF_457
MF_458
MF_459
MF_460
MF_461
MF_462
MF_463
MF_464
MF_465
MF_466
MF_467
MF_468
MF_469
MF_470
MF_471
MF_472
MF_473
MF_474
MF_475
MF_476
MF_477
MF_478
MF_479
MF_480
MF_481
MF_482
MF_483
MF_484
MF_485
MF_486
MF_487
MF_488
MF_489
MF_490
MF_491
MF_492
MF_493
MF_494
MF_495
MF_496
MF_497
MF_498
MF_499
MF_500
MF_501
MF_502
MF_503
MF_504
MF_505
MF_506
MF_507
MF_508
MF_509
MF_510
MF_511
MF_512
MF_513
MF_514
MF_515
MF_516
MF_517
MF_518
MF_519
MF_520
MF_521
MF_522
MF_523
MF_524
MF_525
MF_526
MF_527
MF_528
MF_529
MF_530
MF_531
MF_532
MF_533
MF_534
MF_535
MF_536
MF_537
MF_538
MF_539
MF_540
MF_541
MF_542
MF_543
MF_544
MF_545
MF_546
MF_547
MF_548
MF_549
MF_550
MF_551
MF_552
MF_553
MF_554
MF_555
MF_556
MF_557
MF_558
MF_559
MF_560
MF_561
MF_562
MF_563
MF_564
MF_565
MF_566
MF_567
MF_568
MF_569
MF_570
MF_571
MF_572
MF_573
MF_574
MF_575
MF_576
MF_577
MF_578
MF_579
MF_580
MF_581
MF_582
MF_583
MF_584
MF_585
MF_586
MF_587
MF_588
MF_589
MF_590
MF_591
MF_592
MF_593
MF_594
MF_595
MF_596
MF_597
MF_598
MF_599
MF_600
MF_601
MF_602
MF_603
MF_604
MF_605
MF_606
MF_607
MF_608
MF_609
MF_610
MF_611
MF_612
MF_613
MF_614
MF_615
MF_616
MF_617
MF_618
MF_619
MF_620
MF_621
MF_622
MF_623
MF_624
MF_625
MF_626
MF_627
MF_628
MF_629
MF_630
MF_631
MF_632
MF_633
MF_634
MF_635
MF_636
MF_637
MF_638
MF_639
MF_640
MF_641
MF_642
MF_643
MF_644
MF_645
MF_646
MF_647
MF_648
MF_649
MF_650
MF_651
MF_652
MF_653
MF_654
MF_655
MF_656
MF_657
MF_658
MF_659
MF_660
MF_661
MF_662
MF_663
MF_664
MF_665
MF_666
MF_667
MF_668
MF_669
MF_670
MF_671
MF_672
MF_673
MF_674
MF_675
MF_676
MF_677
MF_678
MF_679
MF_680
MF_681
MF_682
MF_683
MF_684
MF_685
MF_686
MF_687
MF_688
MF_689
MF_690
MF_691
MF_692
MF_693
MF_694
MF_695
MF_696
MF_697
MF_698
MF_699
MF_700
MF_701
MF_702
MF_703
MF_704
MF_705
MF_706
MF_707
MF_708
MF_709
MF_710
MF_711
MF_712
MF_713
MF_714
MF_715
MF_716
MF_717
MF_718
MF_719
MF_720
MF_721
MF_722
MF_723
MF_724
MF_725
MF_726
MF_727
MF_728
MF_729
MF_730
MF_731
MF_732
MF_733
MF_734
MF_735
MF_736
MF_737
MF_738
MF_739
MF_740
MF_741
MF_742
MF_743
MF_744
MF_745
MF_746
MF_747
MF_748
MF_749
MF_750
MF_751
MF_752
MF_753
MF_754
MF_755
MF_756
MF_757
MF_758
MF_759
MF_760
MF_761
MF_762
MF_763
MF_764
MF_765
MF_766
MF_767
MF_768
MF_769
MF_770
MF_771
MF_772
MF_773
MF_774
MF_775
MF_776
MF_777
MF_778
MF_779
MF_780
MF_781
MF_782
MF_783
MF_784
MF_785
MF_786
MF_787
MF_788
MF_789
MF_790
MF_791
MF_792
MF_793
MF_794
MF_795
MF_796
MF_797
MF_798
MF_799
MF_800
MF_801
MF_802
MF_803
MF_804
MF_805
MF_806
MF_807
MF_808
MF_809
MF_810
MF_811
MF_812
MF_813
MF_814
MF_815
MF_816
MF_817
MF_818
MF_819
MF_820
MF_821
MF_822
MF_823
MF_824
MF_825
MF_826
MF_827
MF_828
MF_829
MF_830
MF_831
MF_832
MF_833
MF_834
MF_835
MF_836
MF_837
MF_838
MF_839
MF_840
MF_841
MF_842
MF_843
MF_844
MF_845
MF_846
MF_847
MF_848
MF_849
MF_850
MF_851
MF_852
MF_853
MF_854
MF_855
MF_856
MF_857
MF_858
MF_859
MF_860
MF_861
MF_862
MF_863
MF_864
MF_865
MF_866
MF_867
MF_868
MF_869
MF_870
MF_871
MF_872
MF_873
MF_874
MF_875
MF_876
MF_877
MF_878
MF_879
MF_880
MF_881
MF_882
MF_883
MF_884
MF_885
MF_886
MF_887
MF_888
MF_889
MF_890
MF_891
MF_892
MF_893
MF_894
MF_895
MF_896
MF_897
MF_898
MF_899
MF_900
MF_901
MF_902
MF_903
MF_904
MF_905
MF_906
MF_907
MF_908
MF_909
MF_910
MF_911
MF_912
MF_913
MF_914
MF_915
MF_916
MF_917
MF_918
MF_919
MF_920
MF_921
MF_922
MF_923
MF_924
MF_925
MF_926
MF_927
MF_928
MF_929
MF_930
MF_931
MF_932
MF_933
MF_934
MF_935
MF_936
MF_937
MF_938
MF_939
MF_940
MF_941
MF_942
MF_943
MF_944
MF_945
MF_946
MF_947
MF_948
MF_949
MF_950
MF_951
MF_952
MF_953
MF_954
MF_955
MF_956
MF_957
MF_958
MF_959
MF_960
MF_961
MF_962
MF_963
MF_964
MF_965
MF_966
MF_967
MF_968
MF_969
MF_970
MF_971
MF_972
MF_973
MF_974
MF_975
MF_976
MF_977
MF_978
MF_979
MF_980
MF_981
MF_982
MF_983
MF_984
MF_985
MF_986
MF_987
MF_988
MF_989
MF_990
MF_991
MF_992
MF_993
MF_994
MF_995
MF_996
MF_997
MF_998
MF_999
MF_1000
MF_1001
MF_1002
MF_1003
MF_1004
MF_1005
MF_1006
MF_1007
MF_1008
MF_1009
MF_1010
MF_1011
MF_1012
MF_1013
MF_1014
MF_1015
MF_1016
MF_1017
MF_1018
MF_1019
MF_1020
MF_1021
MF_1022
MF_1023
MF_1024
MF_1025
MF_1026
MF_1027
MF_1028
MF_1029
MF_1030
MF_1031
MF_1032
MF_1033
MF_1034
MF_1035
MF_1036
MF_1037
MF_1038
MF_1039
MF_1040
MF_1041
MF_1042
MF_1043
MF_1044
MF_1045
MF_1046
MF_1047
MF_1048
MF_1049
MF_1050
MF_1051
MF_1052
MF_1053
MF_1054
MF_1055
MF_1056
MF_1057
MF_1058
MF_1059
MF_1060
MF_1061
MF_1062
MF_1063
MF_1064
MF_1065
MF_1066
MF_1067
MF_1068
MF_1069
MF_1070
MF_1071
MF_1072
MF_1073
MF_1074
MF_1075
MF_1076
MF_1077
MF_1078
MF_1079
MF_1080
MF_1081
MF_1082
MF_1083
MF_1084
MF_1085
MF_1086
MF_1087
MF_1088
MF_1089
MF_1090
MF_1091
MF_1092
MF_1093
MF_1094
MF_1095
MF_1096
MF_1097
MF_1098
MF_1099
MF_1100
MF_1101
MF_1102
MF_1103
MF_1104
MF_1105
MF_1106
MF_1107
MF_1108
MF_1109
MF_1110
MF_1111
MF_1112
MF_1113
MF_1114
MF_1115
MF_1116
MF_1117
MF_1118
MF_1119
MF_1120
MF_1121
MF_1122
MF_1123
MF_1124
MF_1125
MF_1126
MF_1127
MF_1128
MF_1129
MF_1130
MF_1131
MF_1132
MF_1133
MF_1134
MF_1135
MF_1136
MF_1137
MF_1138
MF_1139
MF_1140
MF_1141
MF_1142
MF_1143
MF_1144
MF_1145
MF_1146
MF_1147
MF_1148
MF_1149
MF_1150
MF_1151
MF_1152
MF_1153
MF_1154
MF_1155
MF_1156
MF_1157
MF_1158
MF_1159
MF_1160
MF_1161
MF_1162
MF_1163
MF_1164
MF_1165
MF_1166
MF_1167
MF_1168
MF_1169
MF_1170
MF_1171
MF_1172
MF_1173
MF_1174
MF_1175
MF_1176
MF_1177
MF_1178
MF_1179
MF_1180
MF_1181
MF_1182
MF_1183
MF_1184
MF_1185
MF_1186
MF_1187
MF_1188
MF_1189
MF_1190
MF_1191
MF_1192
MF_1193
MF_1194
MF_1195
MF_1196
MF_1197
MF_1198
MF_1199
MF_1200
MF_1201
MF_1202
MF_1203
MF_1204
MF_1205
MF_1206
MF_1207
MF_1208
MF_1209
MF_1210
MF_1211
MF_1212
MF_1213
MF_1214
MF_1215
MF_1216
MF_1217
MF_1218
MF_1219
MF_1220
MF_1221
MF_1222
MF_1223
MF_1224
MF_1225
MF_1226
MF_1227
MF_1228
MF_1229
MF_1230
MF_1231
MF_1232
MF_1233
MF_1234
MF_1235
MF_1236
MF_1237
MF_1238
MF_1239
MF_1240
MF_1241
MF_1242
MF_1243
MF_1244
MF_1245
MF_1246
MF_1247
MF_1248
MF_1249
MF_1250
MF_1251
MF_1252
MF_1253
MF_1254
MF_1255
MF_1256
MF_1257
MF_1258
MF_1259
MF_1260
MF_1261
MF_1262
MF_1263
MF_1264
MF_1265
MF_1266
MF_1267
MF_1268
MF_1269
MF_1270
MF_1271
MF_1272
MF_1273
MF_1274
MF_1275
MF_1276
MF_1277
MF_1278
MF_1279
MF_1280
MF_1281
MF_1282
MF_1283
MF_1284
MF_1285
MF_1286
MF_1287
MF_1288
MF_1289
MF_1290
MF_1291
MF_1292
MF_1293
MF_1294
MF_1295
MF_1296
MF_1297
MF_1298
MF_1299
MF_1300
MF_1301
MF_1302
MF_1303
MF_1304
MF_1305
MF_1306
MF_1307
MF_1308
MF_1309
MF_1310
MF_1311
MF_1312
MF_1313
MF_1314
MF_1315
MF_1316
MF_1317
MF_1318
MF_1319
MF_1320
MF_1321
MF_1322
MF_1323
MF_1324
MF_1325
MF_1326
MF_1327
MF_1328
MF_1329
MF_1330
MF_1331
MF_1332
MF_1333
MF_1334
MF_1335
MF_1336
MF_1337
MF_1338
MF_1339
MF_1340
MF_1341
MF_1342
MF_1343
MF_1344
MF_1345
MF_1346
MF_1347
MF_1348
MF_1349
MF_1350
MF_1351
MF_1352
MF_1353
MF_1354
MF_1355
MF_1356
MF_1357
MF_1358
MF_1359
MF_1360
MF_1361
MF_1362
MF_1363
MF_1364
MF_1365
MF_1366
MF_1367
MF_1368
MF_1369
MF_1370
MF_1371
MF_1372
MF_1373
MF_1374
MF_1375
MF_1376
MF_1377
MF_1378
MF_1379
MF_1380
MF_1381
MF_1382
MF_1383
MF_1384
MF_1385
MF_1386
MF_1387
MF_1388
MF_1389
MF_1390
MF_1391
MF_1392
MF_1393
MF_1394
MF_1395
MF_1396
MF_1397
MF_1398
MF_1399
MF_1400
MF_1401
MF_1402
MF_1403
MF_1404
MF_1405
MF_1406
MF_1407
MF_1408
MF_1409
MF_1410
MF_1411
MF_1412
MF_1413
MF_1414
MF_1415
MF_1416
MF_1417
MF_1418
MF_1419
MF_1420
MF_1421
MF_1422
MF_1423
MF_1424
MF_1425
MF_1426
MF_1427
MF_1428
MF_1429
MF_1430
MF_1431
MF_1432
MF_1433
MF_1434
MF_1435
MF_1436
MF_1437
MF_1438
MF_1439
MF_1440
MF_1441
MF_1442
MF_1443
MF_1444
MF_1445
MF_1446
MF_1447
MF_1448
MF_1449
MF_1450
MF_1451
MF_1452
MF_1453
MF_1454
MF_1455
MF_1456
MF_1457
MF_1458
MF_1459
MF_1460
MF_1461
MF_1462
MF_1463
MF_1464
MF_1465
MF_1466
MF_1467
MF_1468
MF_1469
MF_1470
MF_1471
MF_1472
MF_1473
MF_1474
MF_1475
MF_1476
MF_1477
MF_1478
MF_1479
MF_1480
MF_1481
MF_1482
MF_1483
MF_1484
MF_1485
MF_1486
MF_1487
MF_1488
MF_1489
MF_1490
MF_1491
MF_1492
MF_1493
MF_1494
MF_1495
MF_1496
MF_1497
MF_1498
MF_1499
MF_1500
MF_1501
MF_1502
MF_1503
MF_1504
MF_1505
MF_1506
MF_1507
MF_1508
MF_1509
MF_1510
MF_1511
MF_1512
MF_1513
MF_1514
MF_1515
MF_1516
MF_1517
MF_1518
MF_1519
MF_1520
MF_1521
MF_1522
MF_1523
MF_1524
MF_1525
MF_1526
MF_1527
MF_1528
MF_1529
MF_1530
MF_1531
MF_1532
MF_1533
MF_1534
MF_1535
MF_1536
MF_1537
MF_1538
MF_1539
MF_1540
MF_1541
MF_1542
MF_1543
MF_1544
MF_1545
MF_1546
MF_1547
MF_1548
MF_1549
MF_1550
MF_1551
MF_1552
MF_1553
MF_1554
MF_1555
MF_1556
MF_1557
MF_1558
MF_1559
MF_1560
MF_1561
MF_1562
MF_1563
MF_1564
MF_1565
MF_1566
MF_1567
MF_1568
MF_1569
MF_1570
MF_1571
MF_1572
MF_1573
MF_1574
MF_1575
MF_1576
MF_1577
MF_1578
MF_1579
MF_1580
MF_1581
MF_1582
MF_1583
MF_1584
MF_1585
MF_1586
MF_1587
MF_1588
MF_1589
MF_1590
MF_1591
MF_1592
MF_1593
MF_1594
MF_1595
MF_1596
MF_1597
MF_1598
MF_1599
MF_1600
MF_1601
MF_1602
MF_1603
MF_1604
MF_1605
MF_1606
MF_1607
MF_1608
MF_1609
MF_1610
MF_1611
MF_1612
MF_1613
MF_1614
MF_1615
MF_1616
MF_1617
MF_1618
MF_1619
MF_1620
MF_1621
MF_1622
MF_1623
MF_1624
MF_1625
MF_1626
MF_1627
MF_1628
MF_1629
MF_1630
MF_1631
MF_1632
MF_1633
MF_1634
MF_1635
MF_1636
MF_1637
MF_1638
MF_1639
MF_1640
MF_1641
MF_1642
MF_1643
MF_1644
MF_1645
MF_1646
MF_1647
MF_1648
MF_1649
MF_1650
MF_1651
MF_1652
MF_1653
MF_1654
MF_1655
MF_1656
MF_1657
MF_1658
MF_1659
MF_1660
MF_1661
MF_1662
MF_1663
MF_1664
MF_1665
MF_1666
MF_1667
MF_1668
MF_1669
MF_1670
MF_1671
MF_1672
MF_1673
MF_1674
MF_1675
MF_1676
MF_1677
MF_1678
MF_1679
MF_1680
MF_1681
MF_1682
MF_1683
MF_1684
MF_1685
MF_1686
MF_1687
MF_1688
MF_1689
MF_1690
MF_1691
MF_1692
MF_1693
MF_1694
MF_1695
MF_1696
MF_1697
MF_1698
MF_1699
MF_1700
MF_1701
MF_1702
MF_1703
MF_1704
MF_1705
MF_1706
MF_1707
MF_1708
MF_1709
MF_1710
MF_1711
MF_1712
MF_1713
MF_1714
MF_1715
MF_1716
MF_1717
MF_1718
MF_1719
MF_1720
MF_1721
MF_1722
MF_1723
MF_1724
MF_1725
MF_1726
MF_1727
MF_1728
MF_1729
MF_1730
MF_1731
MF_1732
MF_1733
MF_1734
MF_1735
MF_1736
MF_1737
MF_1738
MF_1739
MF_1740
MF_1741
MF_1742
MF_1743
MF_1744
MF_1745
MF_1746
MF_1747
MF_1748
MF_1749
MF_1750
MF_1751
MF_1752
MF_1753
MF_1754
MF_1755
MF_1756
MF_1757
MF_1758
MF_1759
MF_1760
MF_1761
MF_1762
MF_1763
MF_1764
MF_1765
MF_1766
MF_1767
MF_1768
MF_1769
MF_1770
MF_1771
MF_1772
MF_1773
MF_1774
MF_1775
MF_1776
MF_1777
MF_1778
MF_1779
MF_1780
MF_1781
MF_1782
MF_1783
MF_1784
MF_1785
MF_1786
MF_1787
MF_1788
MF_1789
MF_1790
MF_1791
MF_1792
MF_1793
MF_1794
MF_1795
MF_1796
MF_1797
MF_1798
MF_1799
MF_1800
MF_1801
MF_1802
MF_1803
MF_1804
MF_1805
MF_1806
MF_1807
MF_1808
MF_1809
MF_1810
MF_1811
MF_1812
MF_1813
MF_1814
MF_1815
MF_1816
MF_1817
MF_1818
MF_1819
MF_1820
MF_1821
MF_1822
MF_1823
MF_1824
MF_1825
MF_1826
MF_1827
MF_1828
MF_1829
MF_1830
MF_1831
MF_1832
MF_1833
MF_1834
MF_1835
MF_1836
MF_1837
MF_1838
MF_1839
MF_1840
MF_1841
MF_1842
MF_1843
MF_1844
MF_1845
MF_1846
MF_1847
MF_1848
MF_1849
MF_1850
MF_1851
MF_1852
MF_1853
MF_1854
MF_1855
MF_1856
MF_1857
MF_1858
MF_1859
MF_1860
MF_1861
MF_1862
MF_1863
MF_1864
MF_1865
MF_1866
MF_1867
MF_1868
MF_1869
MF_1870
MF_1871
MF_1872
MF_1873
MF_1874
MF_1875
MF_1876
MF_1877
MF_1878
MF_1879
MF_1880
MF_1881
MF_1882
MF_1883
MF_1884
MF_1885
MF_1886
MF_1887
MF_1888
MF_1889
MF_1890
MF_1891
MF_1892
MF_1893
MF_1894
MF_1895
MF_1896
MF_1897
MF_1898
MF_1899
MF_1900
MF_1901
MF_1902
MF_1903
MF_1904
MF_1905
MF_1906
MF_1907
MF_1908
MF_1909
MF_1910
MF_1911
MF_1912
MF_1913
MF_1914
MF_1915
MF_1916
MF_1917
MF_1918
MF_1919
MF_1920
MF_1921
MF_1922
MF_1923
MF_1924
MF_1925
MF_1926
MF_1927
MF_1928
MF_1929
MF_1930
MF_1931
MF_1932
MF_1933
MF_1934
MF_1935
MF_1936
MF_1937
MF_1938
MF_1939
MF_1940
MF_1941
MF_1942
MF_1943
MF_1944
MF_1945
MF_1946
MF_1947
MF_1948
MF_1949
MF_1950
MF_1951
MF_1952
MF_1953
MF_1954
MF_1955
MF_1956
MF_1957
MF_1958
MF_1959
MF_1960
MF_1961
MF_1962
MF_1963
MF_1964
MF_1965
MF_1966
MF_1967
MF_1968
MF_1969
MF_1970
MF_1971
MF_1972
MF_1973
MF_1974
MF_1975
MF_1976
MF_1977
MF_1978
MF_1979
MF_1980
MF_1981
MF_1982
MF_1983
MF_1984
MF_1985
MF_1986
MF_1987
MF_1988
MF_1989
MF_1990
MF_1991
MF_1992
MF_1993
MF_1994
MF_1995
MF_1996
MF_1997
MF_1998
MF_1999
MF_2000
[truncated: 24,586 more rows]
